# Supplementary material for: Recurrence of IgA nephropathy after kidney transplantation: experience from the Swiss transplant cohort study
Source: BMC Nephrol. 2022 May 10;23:178. doi: 10.1186/s12882-022-02802-x (PMC9088042; doi:10.1186/s12882-022-02802-x)
Supplement: Supplementary file 2 — Additional file 2. [file 12882_2022_2802_MOESM2_ESM.xlsx]

## Sheet: Study_pop
pat.id	age.tpx	sex	ethno	pretx	dialysistype	is_pre	donage	donsex	deceased	dontype	dgf	coldisch.min	atg.tpx	is.therapy	hla.antibody	dsa.class	sum.mismatch	cmv.risk	raas.tpx	tt.stop	rec	rec.type	biopsy_mod	tt.rec.mo	event_post_rec	time_post_rec	stop.glo.rec.stcs	tt.stop.glo	tt.stop.glo.rec	egfr_rec	prot_crea_rec	gluc.rec	raas.rec	gluc.12mo	rec.12mo	raas.12mo	tt.fup.last	gluc.last	raas.last
1	60.9665	Male	Caucasian	TRUE	peritoneal dialysis	yes	57	Male	deceased	Brain dead	FALSE	1800	yes	TAC	yes	II	4	R+	no	11.6003	TRUE	biopsy-proven	surveillance	0.295688	rec -> cens	4228	rec	11.6003	0.0246407	22.4575		yes	no	yes, rec	TRUE	yes, rec	3999	yes, rec	yes, rec
2	46.3546	Male	Caucasian	FALSE	hemodialysis	no	66	Male	deceased	Brain dead	FALSE	540	none	TAC	no		1	R+	yes	11.447	FALSE						cens	11.447	11.447					yes, no rec		yes, no rec	4002	no	no
3	63.1567	Male	Caucasian	FALSE	hemodialysis	no	46	Male	living	Living unrelated	FALSE	90	none	mTOR	no		3	D-/R-	yes	11.321	FALSE						cens	11.321	11.321					no		yes, no rec	3822	no	yes, no rec
4	29.232	Male	Caucasian	FALSE	hemodialysis	no	53	Male	living	Living related	FALSE	119	none	TAC	no		1	R+	no	11.3867	FALSE						cens	11.3867	11.3867					no		yes, no rec	4036	no	yes, no rec
5	44.7091	Male	Caucasian	FALSE	peritoneal dialysis	no	48	Female	living	Living related	FALSE	110	none	TAC	no		0	D-/R-	no	11.3265	FALSE						cens	11.3265	11.3265					yes, no rec		yes, no rec	3977	no	no
6	23.4415	Male	Caucasian	FALSE	peritoneal dialysis	no	49	Female	living	Living related	FALSE	67	none	TAC	no		3	R+	no	11.2334	FALSE						cens	11.2334	11.2334					no		yes, no rec	3312	no	yes, no rec
7	49.4894	Male	Caucasian	TRUE	peritoneal dialysis	yes	46	Female	living	Living related	FALSE	98	yes	TAC	yes	II	4	R+	yes	11.2142	FALSE						cens	11.2142	11.2142					yes, no rec		yes, no rec	3782	yes, no rec	yes, no rec
8	44.8761	Male	Caucasian	FALSE	pre-emptive TX	no	47	Female	living	Living related	FALSE	78	none	TAC	no		0	R+	no	11.269	TRUE	biopsy-proven	diagnostic	91.9918	rec -> cens	1316	rec	11.269	7.66598	39.904	136	yes	yes	yes, no rec	FALSE	no	4007	yes, rec	yes, rec
9	26.9678	Male	Caucasian	TRUE	hemodialysis	yes	46	Male	deceased	Brain dead	TRUE	675	yes	TAC	yes	I+II	5	R+	no	11.0965	TRUE	biopsy-proven	surveillance	4.79671	rec -> cens	3907	rec	11.0965	0.399726	30.7486	13	yes	yes	yes, rec	TRUE	no	4014	yes, rec	yes, rec
10	34.2669	Male	Caucasian	FALSE	hemodialysis	no	46	Male	deceased	Brain dead	FALSE	707	none	TAC	yes		5	R+	yes	11.091	TRUE	clinically suspected	missing	8.50924	rec -> cens	3792	rec	11.091	0.709103	72.3655	14	no	yes	no	TRUE	yes, rec	3996	yes, rec	no
11	39.5537	Male	Caucasian	FALSE	hemodialysis	no	45	Female	deceased	Brain dead	FALSE	535	none	TAC	yes	I	2	R+	none	11.0746	FALSE						cens	11.0746	11.0746					yes, no rec		none	4017	no	none
12	61.1882	Male	Caucasian	TRUE	hemodialysis	no	55	Female	deceased	Brain dead	FALSE	494	yes	TAC	yes	I+II	5	D-/R-	no	5.7358	TRUE	biopsy-proven	surveillance	3.02259	rec -> death	2003	rec	5.7358	0.251882	45.1335	19	yes	yes	yes, rec	TRUE	yes, rec	2095	yes, rec	yes, rec
13	61.1417	Male	Caucasian	TRUE	hemodialysis	yes	70	Female	deceased	Brain dead	FALSE	764	none	Other	yes		3	R+	no	11.0116	FALSE						cens	11.0116	11.0116					yes, no rec		yes, no rec	3406	no	yes, no rec
14	59.655	Male	Caucasian	FALSE	hemodialysis	no	62	Male	living	Living related	FALSE	85	none	TAC	yes		5	D-/R-	yes	10.9076	TRUE	biopsy-proven	surveillance	2.82546	rec -> cens	3898	rec	10.9076	0.235455	39.9952	7	yes	yes	yes, rec	TRUE	yes, rec	3669	no	yes, rec
15	62.7406	Male	Caucasian	FALSE	hemodialysis	no	14	Female	deceased	Brain dead	FALSE	498	none	Other	no		3	D-/R-	no	6.88296	FALSE						Death	6.88296	6.88296					yes, no rec		yes, no rec	2514	yes, no rec	no
16	64.334	Male	Caucasian	FALSE	peritoneal dialysis	no	70	Male	deceased	Brain dead	FALSE	822	none	Other	no		5	R+	none	10.8528	FALSE						cens	10.8528	10.8528					yes, no rec		none	3617	yes, no rec	none
17	52.3888	Female	African	FALSE	hemodialysis	no	62	Male	deceased	Brain dead	TRUE	890	none	CsA	no		4	R+	yes	10.7023	FALSE						cens	10.7023	10.7023					yes, no rec		yes, no rec	3273	no	no
18	49.8946	Male	Caucasian	FALSE	hemodialysis	no	45	Male	living	Living related	FALSE	60	none	TAC	no		0	R+	no	10.6968	FALSE						cens	10.6968	10.6968					yes, no rec		yes, no rec	3655	no	no
19	73.6153	Male	Caucasian	FALSE	hemodialysis	no	73	Male	deceased	Brain dead	TRUE	821	none	TAC	no		4	R+	yes	10.5489	FALSE						Death	10.5489	10.5489					no		yes, no rec	3853	no	no
20	25.9357	Male	Caucasian	FALSE	pre-emptive TX	no	52	Male	living	Living related	FALSE	67	none	TAC	no		2	R+	yes	10.6201	FALSE						cens	10.6201	10.6201					no		no	3636	yes, no rec	no
21	60.6324	Male	Caucasian	FALSE	hemodialysis	no	85	Male	deceased	Brain dead	FALSE	522	none	TAC	no		1	D-/R-	no	10.3326	FALSE						cens	10.3326	10.3326					no		yes, no rec	3647	no	yes, no rec
22	68.9117	Male	Caucasian	FALSE	peritoneal dialysis	no	73	Female	living	Living related	FALSE	115	none	Other	no		5	R+	no	10.3135	FALSE						cens	10.3135	10.3135					yes, no rec		yes, no rec	3683	yes, no rec	yes, no rec
23	57.1855	Male	Caucasian	FALSE	hemodialysis	no	64	Male	deceased	Brain dead	TRUE	552	none	CsA	no		4	D+/R-	no	5.12252	FALSE						glo	0.963723	0.963723					yes, no rec		yes, no rec	352	yes, no rec	yes, no rec
24	65.3443	Male	Caucasian	TRUE	hemodialysis	no	63	Female	living	Living unrelated	FALSE	105	yes	Other	no		3	R+	no	10.1793	FALSE						cens	10.1793	10.1793					yes, no rec		no	3635	yes, no rec	yes, no rec
25	53.4401	Male	Caucasian	FALSE	hemodialysis	no	51	Female	living	Living unrelated	FALSE	53	none	TAC	no		4	D+/R-	no	10.0123	TRUE	biopsy-proven	surveillance	14.5544	rec -> death	3214	rec	10.0123	1.21287	64.941	35	yes	yes	yes, no rec	FALSE	yes, no rec	3657	yes, rec	yes, rec
26	41.3224	Female	Caucasian	FALSE	pre-emptive TX	no	41	Male	living	Living related	FALSE	76	none	TAC	yes		1	R+	none	10.0972	FALSE						cens	10.0972	10.0972					yes, no rec		none	3282	no	none
27	59.729	Male	Caucasian	FALSE	peritoneal dialysis	no	37	Male	deceased	Brain dead	TRUE	816	none	TAC	yes		4	R+	yes	10.0233	FALSE						cens	10.0233	10.0233					yes, no rec		yes, no rec	3649	no	yes, no rec
28	65.1636	Female	Caucasian	TRUE	hemodialysis	yes	15	Male	deceased	Brain dead	FALSE	350	yes	TAC	yes	II	4	D+/R-	yes	10.0096	FALSE						cens	10.0096	10.0096					yes, no rec		no	3642	yes, no rec	no
29	43.707	Male	Caucasian	FALSE	hemodialysis	no	38	Male	living	Living unrelated	FALSE	110	none	TAC	no		6	D-/R-	no	9.94661	FALSE						cens	9.94661	9.94661					yes, no rec		yes, no rec	3608	yes, no rec	no
30	69.6181	Male	Caucasian	FALSE	hemodialysis	no	62	Male	living	Living related	FALSE	64	none	TAC	no		0	R+	no	9.89185	FALSE						cens	9.89185	9.89185					yes, no rec		yes, no rec	3322	yes, no rec	yes, no rec
31	45.1773	Male	Caucasian	FALSE	pre-emptive TX	no	41	Male	living	Living related	FALSE	90	none	Other	yes	I	3	R+	yes	9.86448	TRUE	biopsy-proven	diagnostic	9.16632	rec -> cens	3324	rec	9.86448	0.76386	44.1284	111	yes	yes	yes, rec	TRUE	yes, rec	3316	yes, rec	yes, rec
32	60.553	Male	Caucasian	FALSE	pre-emptive TX	no	67	Female	deceased	Brain dead	FALSE	807	none	CsA	no		5	D-/R-	no	9.80972	FALSE						cens	9.80972	9.80972					yes, no rec		yes, no rec	3257	yes, no rec	yes, no rec
33	55.1184	Male	Caucasian	FALSE	pre-emptive TX	no	54	Male	living	Living related	FALSE	130	none	CsA	no		3	D+/R-	yes	9.71389	FALSE						cens	9.71389	9.71389					yes, no rec		yes, no rec	3282	no	no
34	59.1759	Male	Caucasian	FALSE	hemodialysis	no	55	Female	living	Living unrelated	FALSE	116	none	TAC	no		5	D-/R-	yes	9.66188	FALSE						cens	9.66188	9.66188					no		yes, no rec	3291	no	yes, no rec
35	45.0951	Male	Caucasian	FALSE	hemodialysis	no	39	Female	living	Living related	FALSE	76	none	TAC	no		2	D-/R-	no	9.60164	FALSE						cens	9.60164	9.60164					yes, no rec		no	3220	yes, no rec	yes, no rec
36	57.0075	Male	Caucasian	TRUE	hemodialysis	no	65	Male	deceased	Brain dead	FALSE	1152	yes	TAC	yes	I+II	4	R+	no	9.57426	TRUE	biopsy-proven	diagnostic	38.2752	rec -> cens	2332	rec	9.57426	3.1896	44.3326	7	yes	yes	yes, no rec	FALSE	yes, no rec	3297	yes, rec	no
37	46.1109	Male	Caucasian	FALSE	pre-emptive TX	no	39	Female	living	Living unrelated	FALSE	61	none	TAC	yes		5	D-/R-	no	9.54415	TRUE	biopsy-proven	surveillance	9.03491	rec -> cens	3211	rec	9.54415	0.752909	86.1987	21	yes	no	yes, rec	TRUE	no	3290	yes, rec	yes, rec
38	37.692	Male	Caucasian	TRUE	hemodialysis	yes	36	Female	deceased	Brain dead	FALSE	630	none	TAC	yes	II	4	R+	none	9.53593	TRUE	clinically suspected	missing	38.078	rec -> glo	1491	rec	7.2553	3.17317	46.7572	44	yes	none	yes, no rec	FALSE	none	2568	yes, rec	none
39	28.8433	Male	Caucasian	FALSE	pre-emptive TX	no	58	Female	living	Living related	FALSE	68	none	TAC	no		3	D-/R-	yes	9.50856	TRUE	biopsy-proven	surveillance	12.0246	rec -> cens	3107	rec	9.50856	1.00205	56.0388	5	yes	yes	yes, rec	TRUE	yes, rec	3273	no	no
40	36.271	Male	Caucasian	FALSE	hemodialysis	no	63	Female	living	Living related	FALSE	90	none	CsA	yes		2	R+	yes	9.48118	FALSE						cens	9.48118	9.48118					yes, no rec		yes, no rec	3301	no	yes, no rec
41	59.7618	Male	Caucasian	TRUE	peritoneal dialysis	no	42	Male	deceased	Brain dead	FALSE	547	yes	TAC	no		1	R+	none	9.45927	FALSE						cens	9.45927	9.45927					yes, no rec		none	3287	yes, no rec	none
42	43.1814	Male	Caucasian	FALSE	hemodialysis	no	38	Female	living	Living unrelated	FALSE	90	none	TAC	no		4	R+	no	9.40452	TRUE	biopsy-proven	diagnostic	4.50103	rec -> glo	490	rec	1.71663	0.375086	29.8596	31	yes	no	yes, rec	TRUE	no	627	yes, rec	no
43	54.4887	Male	Caucasian	FALSE	hemodialysis	no	56	Female	living	Living related	FALSE	75	none	TAC	no		0	R+	no	9.33333	TRUE	biopsy-proven	diagnostic	12.1561	rec -> cens	3039	rec	9.33333	1.013	53.7725	71	yes	no	no	FALSE	no	3251	yes, rec	yes, rec
44	55.0554	Male	Caucasian	FALSE	hemodialysis	yes	46	Female	living	Living unrelated	FALSE	90	none	TAC	no		6	R+	none	9.1937	FALSE						glo	0.164271	0.164271								55	yes, no rec	none
45	67.9918	Male	Caucasian	TRUE	hemodialysis	no	79	Female	deceased	Brain dead	FALSE	674	none	TAC	no		5	R+	yes	9.13621	FALSE						cens	9.13621	9.13621					no		yes, no rec	3295	no	yes, no rec
46	30.6229	Female	Caucasian	FALSE	pre-emptive TX	no	47	Male	deceased	Brain dead	FALSE	456	yes	TAC	yes		4	D-/R-	none	9.03217	TRUE	biopsy-proven	diagnostic	0.131417	rec -> glo	3154	rec	8.64613	0.0109514	10.5008	31	yes	none	yes, rec	TRUE	none	3158	no	none
47	40.5804	Female	Caucasian	FALSE	hemodialysis	no	3	Female	deceased	Brain dead	FALSE	1371	none	TAC	no		4	R+	yes	9.00205	TRUE	biopsy-proven	surveillance	3.18686	rec -> cens	3191	rec	9.00205	0.265572	65.528	8	yes	yes	yes, rec	TRUE	yes, rec	2910	yes, rec	yes, rec
48	62.9322	Male	Caucasian	FALSE	hemodialysis	no	62	Female	deceased	Brain dead	TRUE	240	none	TAC	no		4	R+	no	8.97467	FALSE						glo	7.72895	7.72895					no		no	2770	yes, no rec	no
49	63.5017	Male	Caucasian	FALSE	hemodialysis	no	62	Male	deceased	Brain dead	FALSE	443	yes	TAC	no		4	R+	no	7.17043	FALSE						glo	6.72964	6.72964					yes, no rec		yes, no rec	2458	yes, no rec	yes, no rec
50	48.5749	Male	Caucasian	FALSE	hemodialysis	no	61	Male	deceased	Brain dead	TRUE	680	yes	CsA	yes		4	R+	yes	8.84873	FALSE						glo	2.64476	2.64476					yes, no rec		yes, no rec	966	yes, no rec	yes, no rec
51	40.6516	Male	Caucasian	FALSE	hemodialysis	no	50	Female	living	Living related	FALSE	70	yes	TAC	yes		5	R+	no	8.79671	FALSE						cens	8.79671	8.79671					yes, no rec		yes, no rec	2927	yes, no rec	yes, no rec
52	61.6838	Female	Caucasian	TRUE	hemodialysis	no	8	Female	deceased	Brain dead	FALSE	1038	yes	TAC	yes	I+II	3	R+	no	8.7091	TRUE	biopsy-proven	surveillance	6.34086	rec -> cens	2988	rec	8.7091	0.528405	50.2692	26	yes	yes	yes, rec	TRUE	yes, rec	2923	yes, rec	yes, rec
53	68.909	Female	Amérique du Sud	FALSE	hemodialysis	no	57	Male	living	Living unrelated	FALSE	53	none	Other	no		6	R+	no	6.08077	TRUE	biopsy-proven	surveillance	0.459959	rec -> death	2207	rec	6.08077	0.0383299	71.8813		yes	no	yes, rec	TRUE	no	2221	yes, rec	yes, rec
54	37.9384	Male	Caucasian	FALSE	pre-emptive TX	no	37	Female	living	Living unrelated	FALSE	57	none	TAC	yes		6	R+	no	8.68172	FALSE						cens	8.68172	8.68172					yes, no rec		no	2914	yes, no rec	yes, no rec
55	38.8994	Male	Asian	FALSE	hemodialysis	no	64	Male	living	Living unrelated	FALSE	62	none	TAC	yes		5	R+	no	8.64339	TRUE	biopsy-proven	surveillance	3.28542	rec -> glo	2442	rec	6.95962	0.273785	55.4577	53	yes	yes	yes, rec	TRUE	yes, rec	2542	no	yes, rec
56	22.7953	Male	Caucasian	FALSE	hemodialysis	no	49	Female	living	Living related	FALSE	66	yes	TAC	yes		2	R+	no	8.60507	TRUE	biopsy-proven	surveillance	3.05544	rec -> cens	3050	rec	8.60507	0.25462	62.6026	29	yes	no	yes, rec	TRUE	no	2962	yes, rec	yes, rec
57	32.6489	Male	Caucasian	FALSE	peritoneal dialysis	no	50	Male	deceased	Brain dead	FALSE	753	none	TAC	yes		1	D+/R-	yes	8.47091	TRUE	clinically suspected	missing	22.078	rec -> cens	2422	rec	8.47091	1.83984	68.7057	12	yes	yes	yes, no rec	FALSE	yes, no rec	2885	yes, rec	yes, rec
58	20.8378	Male	Caucasian	FALSE	peritoneal dialysis	no	50	Female	living	Living related	FALSE	83	none	TAC	no		3	R+	yes	8.33949	FALSE						cens	8.33949	8.33949					no		yes, no rec	2948	no	yes, no rec
59	33.796	Female	Caucasian	FALSE	hemodialysis	no	1	Female	deceased	Brain dead	FALSE	593	none	TAC	yes		4	R+	yes	8.21903	TRUE	biopsy-proven	surveillance	2.98973	rec -> cens	2911	rec	8.21903	0.249144	61.196	20	yes	yes	yes, rec	TRUE	yes, rec	2919	yes, rec	yes, rec
60	42.4723	Female	Caucasian	TRUE	pre-emptive TX	yes	37	Female	living	Living related	FALSE	77	none	TAC	yes	I	0	R+	none	8.12594	FALSE						cens	8.12594	8.12594					yes, no rec		none	2570	yes, no rec	none
61	37.8809	Male	African	FALSE	hemodialysis	no	35	Male	living	Living related	FALSE	55	none	TAC	no		6	R+	no	8.10678	FALSE						cens	8.10678	8.10678					yes, no rec		yes, no rec	2852	yes, no rec	yes, no rec
62	56.7228	Male	Caucasian	TRUE	peritoneal dialysis	yes	55	Female	living	Living unrelated	FALSE	49	yes	TAC	yes	II	4	D+/R-	no	8.09035	FALSE						cens	8.09035	8.09035					yes, no rec		no	2572	yes, no rec	no
63	60.7611	Male	Caucasian	TRUE	hemodialysis	yes	40	Female	deceased	Brain dead	FALSE	768	no	TAC	yes	II	4	R+	yes	5.93566	FALSE						cens	5.93566	5.93566					yes, no rec		yes, no rec	1818	yes, no rec	yes, no rec
64	35.0335	Male	Caucasian	FALSE	peritoneal dialysis	no	31	Female	deceased	Brain dead	FALSE	960	none	TAC	yes		4	R+	yes	8.03833	TRUE	biopsy-proven	surveillance	19.2526	rec -> cens	2350	rec	8.03833	1.60438	54.2534	19	yes	yes	yes, no rec	FALSE	yes, no rec	2503	no	yes, rec
65	47.05	Female	Caucasian	TRUE	hemodialysis	yes	61	Female	deceased	Brain dead	FALSE	1721	yes	TAC	yes		4	R+	yes	8.03012	FALSE						cens	8.03012	8.03012					no		yes, no rec	2913	no	yes, no rec
66	45.1937	Male	Caucasian	FALSE	peritoneal dialysis	no	62	Male	deceased	Brain dead	FALSE	774	none	TAC	no		3	R+	no	8.0219	TRUE	biopsy-proven	surveillance	11.9261	rec -> cens	2567	rec	8.0219	0.99384	41.0306	57	no	no	no	TRUE	no	2561	no	yes, rec
67	61.5715	Female	Caucasian	FALSE	hemodialysis	no	1	Male	deceased	Brain dead	FALSE	796	none	TAC	yes		2	R+	yes	7.96441	FALSE						cens	7.96441	7.96441					no		yes, no rec	2524	no	yes, no rec
68	27.6715	Male	African	FALSE	hemodialysis	no	47	Female	living	Living unrelated	FALSE	90	none	TAC	no		6	R+	no	7.95072	TRUE	clinically suspected	missing	5.35524	rec -> cens	2741	rec	7.95072	0.44627	70.6755	0	yes	yes	yes, rec	TRUE	yes, rec	2595	yes, rec	yes, rec
69	36.8925	Male	Caucasian	FALSE	hemodialysis	no	48	Female	deceased	Brain dead	FALSE	908	none	TAC	no		2	R+	no	7.91786	TRUE	biopsy-proven	surveillance	12.2875	rec -> cens	2518	rec	7.91786	1.02396	62.7811	35	yes	yes	yes, no rec	FALSE	yes, no rec	2563	no	yes, rec
70	45.076	Male	Caucasian	FALSE	hemodialysis	no	74	Female	deceased	Brain dead	FALSE	465	none	TAC	no		5	R+	no	7.82204	FALSE						cens	7.82204	7.82204					yes, no rec		yes, no rec	2198	no	yes, no rec
71	67.1622	Male	Caucasian	FALSE	hemodialysis	no	74	Female	deceased	Brain dead	TRUE	549	none	TAC	no		4	R+	no	7.82204	FALSE						cens	7.82204	7.82204					no		no	2193	no	yes, no rec
72	53.7112	Male	Caucasian	TRUE	hemodialysis	yes	53	Female	living	Living related	FALSE	64	none	TAC	no		4	R+	no	7.8193	TRUE	biopsy-proven	diagnostic	43.5318	rec -> cens	1531	rec	7.8193	3.62765	32.5779	119	yes	yes	yes, no rec	FALSE	no	2425	yes, rec	no
73	47.7837	Male	Caucasian	FALSE	hemodialysis	no	59	Male	living	Living unrelated	FALSE	52	none	TAC	no		6	R+	none	7.78097	FALSE						cens	7.78097	7.78097					yes, no rec		none	2523	yes, no rec	none
74	24.2628	Male	Caucasian	FALSE	hemodialysis	no	52	Female	living	Living related	FALSE	90	none	TAC	no		2	D-/R-	no	7.68515	TRUE	biopsy-proven	diagnostic	11.6961	rec -> glo	638	rec	2.72142	0.974675	43.7885	334	yes	yes	yes, no rec	FALSE	no	994	yes, rec	yes, rec
75	50.0397	Male	Caucasian	FALSE	pre-emptive TX	no	48	Female	living	Living unrelated	FALSE	63	yes	TAC	no		4	R+	no	7.66598	TRUE	clinically suspected	missing	33.347	rec -> cens	1785	rec	7.66598	2.77892	53.4124	52	yes	no	yes, no rec	FALSE	no	2541	yes, rec	yes, rec
76	29.5797	Male	Caucasian	FALSE	hemodialysis	no	59	Female	living	Living related	FALSE	73	none	TAC	no		3	D-/R-	yes	7.53457	TRUE	biopsy-proven	surveillance	5.74949	rec -> cens	2577	rec	7.53457	0.479124	43.4285	7	yes	yes	yes, rec	TRUE	yes, rec	2552	yes, rec	yes, rec
77	34.5982	Male	Caucasian	FALSE	hemodialysis	no	26	Male	living	Living related	FALSE	61	none	TAC	no		3	R+	none	7.51266	FALSE						cens	7.51266	7.51266					yes, no rec		none	2487	yes, no rec	none
78	31.6687	Male	Caucasian	FALSE	hemodialysis	no	17	Male	deceased	Brain dead	FALSE	403	none	TAC	no		3	D+/R-	no	7.50719	FALSE						cens	7.50719	7.50719					yes, no rec		yes, no rec	2195	yes, no rec	yes, no rec
79	26.5188	Female	Asian	FALSE	peritoneal dialysis	no	0	Female	deceased	Brain dead	FALSE	413	none	TAC	no		5	R+	yes	7.3922	TRUE	biopsy-proven	diagnostic	44.1889	rec -> cens	1355	rec	7.3922	3.68241	93.8739	84	no	no	no	FALSE	no	2552	no	yes, rec
80	56.9911	Male	Caucasian	FALSE	hemodialysis	no	75	Male	deceased	Brain dead	FALSE	855	none	TAC	yes		5	R+	yes	6.44216	FALSE						Death	6.44216	6.44216					yes, no rec		yes, no rec	2261	yes, no rec	yes, no rec
81	58.7598	Male	Caucasian	FALSE	peritoneal dialysis	no	75	Male	deceased	Brain dead	FALSE	651	none	CsA	no		4	R+	yes	7.37577	FALSE						cens	7.37577	7.37577					yes, no rec		yes, no rec	2557	yes, no rec	yes, no rec
82	71.8549	Male	Caucasian	FALSE	pre-emptive TX	no	71	Female	deceased	Brain dead	FALSE	719	yes	TAC	yes		4	D-/R-	yes	7.37303	FALSE						cens	7.37303	7.37303					no		yes, no rec	2546	no	yes, no rec
83	35.4935	Male	Caucasian	FALSE	peritoneal dialysis	no	63	Female	living	Living related	FALSE	154	none	TAC	no		3	R+	yes	7.28542	FALSE						cens	7.28542	7.28542					no		yes, no rec	2185	no	yes, no rec
84	36.0465	Male	Caucasian	FALSE	peritoneal dialysis	no	63	Male	living	Living related	FALSE	144	none	TAC	yes		2	D+/R-	no	7.20876	FALSE						cens	7.20876	7.20876					no		yes, no rec	2202	no	yes, no rec
85	68.0903	Male	Caucasian	FALSE	hemodialysis	no	48	Male	deceased	Brain dead	FALSE	541	none	CsA	yes	II	3	R+	yes	7.14853	FALSE						cens	7.14853	7.14853					yes, no rec		yes, no rec	1827	no	yes, no rec
86	38.1136	Male	Caucasian	FALSE	pre-emptive TX	no	42	Male	living	Living related	FALSE	73	none	TAC	no		0	R+	none	7.14853	FALSE						cens	7.14853	7.14853					yes, no rec		none	2569	yes, no rec	none
87	62.3682	Male	Caucasian	FALSE	hemodialysis	no	58	Female	living	Living unrelated	FALSE	66	none	TAC	no		4	R+	none	7.1102	FALSE						cens	7.1102	7.1102					yes, no rec		none	2584	yes, no rec	none
88	55.7509	Male	Caucasian	FALSE	hemodialysis	no	38	Male	deceased	Brain dead	FALSE	969	none	TAC	yes		2	R+	yes	7.09925	FALSE						cens	7.09925	7.09925					no		yes, no rec	2217	no	yes, no rec
89	29.4401	Male	Caucasian	FALSE	hemodialysis	no	59	Female	living	Living related	FALSE	140	none	TAC	no		3	D+/R-	yes	7.0883	TRUE	clinically suspected	missing	47.9014	rec -> cens	1131	rec	7.0883	3.99179	45.6017	15	yes	yes	yes, no rec	FALSE	yes, no rec	2564	yes, rec	yes, rec
90	42.8994	Male	Caucasian	FALSE	pre-emptive TX	no	42	Female	living	Living unrelated	FALSE	66	none	TAC	no		6	R+	no	7.07187	FALSE						cens	7.07187	7.07187					yes, no rec		no	2572	yes, no rec	yes, no rec
91	50.601	Male	Caucasian	FALSE	hemodialysis	no	28	Female	living	Living related	FALSE	88	none	TAC	no		3	R+	no	7.0308	FALSE						cens	7.0308	7.0308					yes, no rec		no	2501	yes, no rec	yes, no rec
92	37.9822	Female	Caucasian	FALSE	pre-emptive TX	no	45	Female	living	Living unrelated	FALSE	60	none	TAC	no		5	R+	none	6.97604	FALSE						cens	6.97604	6.97604					yes, no rec		none	2204	yes, no rec	none
93	42.9541	Female	Caucasian	FALSE	pre-emptive TX	no	61	Female	living	Living related	FALSE	70	none	TAC	no		3	R+	none	6.95688	FALSE						cens	6.95688	6.95688					yes, no rec		none	2220	yes, no rec	none
94	33.6537	Male	Caucasian	FALSE	hemodialysis	no	60	Male	living	Living related	FALSE	135	none	CsA	no		3	D-/R-	yes	6.89665	FALSE						cens	6.89665	6.89665					yes, no rec		yes, no rec	1834	no	yes, no rec
95	50.1793	Male	Caucasian	TRUE	hemodialysis	yes	64	Female	deceased	Brain dead	FALSE	687	none	TAC	yes		2	R+	no	6.85832	FALSE						cens	6.85832	6.85832					yes, no rec		no	2193	no	yes, no rec
96	31.1567	Male	Caucasian	FALSE	pre-emptive TX	no	34	Male	living	Living related	FALSE	70	none	TAC	no		2	R+	no	6.78439	FALSE						cens	6.78439	6.78439					yes, no rec		no	2102	yes, no rec	yes, no rec
97	21.9822	Female	Caucasian	FALSE	pre-emptive TX	no	75	Female	living	Living related	FALSE	62	none	Other	no		4	R+	no	6.68857	FALSE						cens	6.68857	6.68857					yes, no rec		yes, no rec	2127	yes, no rec	no
98	50.2779	Male	Caucasian	FALSE	hemodialysis	no	57	Male	deceased	Brain dead	FALSE	302	yes	TAC	yes		5	R+	yes	6.63381	FALSE						cens	6.63381	6.63381					yes, no rec		yes, no rec	2216	yes, no rec	yes, no rec
99	44.6872	Male	Caucasian	FALSE	pre-emptive TX	no	74	Male	living	Living unrelated	FALSE	75	none	TAC	no		6	R+	none	6.63107	FALSE						cens	6.63107	6.63107					yes, no rec		none	2211	yes, no rec	none
100	48.4079	Female	Caucasian	FALSE	pre-emptive TX	no	39	Male	living	Living related	FALSE	65	none	TAC	yes		2	R+	yes	6.57632	TRUE	biopsy-proven	surveillance	3.0883	rec -> cens	2308	rec	6.57632	0.257358	58.9034	6	yes	yes	yes, rec	TRUE	no	2178	yes, rec	yes, rec
101	48.9008	Female	Caucasian	FALSE	hemodialysis	no	57	Female	deceased	Brain dead	FALSE	765	none	TAC	yes		5	R+	no	6.55168	FALSE						cens	6.55168	6.55168					yes, no rec		yes, no rec	2169	yes, no rec	no
102	55.0664	Male	Caucasian	TRUE	hemodialysis	yes	54	Female	living	Living related	FALSE	60	none	TAC	no		4	R+	no	6.49692	FALSE						cens	6.49692	6.49692					yes, no rec		no	1764	yes, no rec	yes, no rec
103	44.4654	Male	Caucasian	FALSE	hemodialysis	no	70	Female	living	Living related	FALSE	90	none	TAC	no		3	D+/R-	no	6.4011	FALSE						cens	6.4011	6.4011					yes, no rec		yes, no rec	2107	yes, no rec	yes, no rec
104	46.037	Male	Latin american	FALSE	peritoneal dialysis	no	65	Female	living	Living related	FALSE	67	none	TAC	yes		3	R+	none	6.36277	FALSE						cens	6.36277	6.36277					yes, no rec		none	2200	yes, no rec	none
105	68.0958	Male	Caucasian	FALSE	hemodialysis	no	69	Male	deceased	Brain dead	FALSE	363	yes	TAC	no		6	R+	no	6.31348	FALSE						glo	5.54415	5.54415					yes, no rec		no	2025	yes, no rec	yes, no rec
106	46.3053	Female	Caucasian	FALSE	pre-emptive TX	no	59	Female	living	Living related	FALSE	82	none	TAC	no		3	R+	no	6.30801	FALSE						cens	6.30801	6.30801					yes, no rec		yes, no rec	1828	yes, no rec	yes, no rec
107	62.1602	Male	Caucasian	FALSE	hemodialysis	no	45	Male	deceased	Brain dead	TRUE	1207	none	TAC	yes		4	R+	no	6.25325	FALSE						cens	6.25325	6.25325					yes, no rec		yes, no rec	1758	yes, no rec	no
108	55.7454	Male	Caucasian	FALSE	hemodialysis	no	26	Male	deceased	Brain dead	FALSE	690	yes	TAC	yes		4	R+	no	5.66461	FALSE						Death	5.66461	5.66461					yes, no rec		yes, no rec	2069	yes, no rec	yes, no rec
109	22.4969	Male	Caucasian	FALSE	hemodialysis	no	53	Male	living	Living related	FALSE	111	none	TAC	no		3	D-/R-	yes	6.20671	TRUE	biopsy-proven	surveillance	8.54209	rec -> cens	2007	rec	6.20671	0.711841	101.314	37	yes	yes	no	TRUE	yes, rec	1828	no	yes, rec
110	62.1191	Male	Caucasian	FALSE	hemodialysis	no	60	Female	living	Living unrelated	FALSE	141	none	CsA	no		4	D-/R-	yes	6.14921	FALSE						cens	6.14921	6.14921					yes, no rec		yes, no rec	1454	yes, no rec	yes, no rec
111	34.2888	Male	Caucasian	FALSE	hemodialysis	no	54	Male	deceased	Brain dead	TRUE	770	none	CsA	no		4	D-/R-	no	6.12183	FALSE						cens	6.12183	6.12183					no		no	2235	yes, no rec	yes, no rec
112	48.4764	Male	Caucasian	FALSE	hemodialysis	no	55	Female	deceased	Brain dead	FALSE	602	none	CsA	yes		4	R+	yes	4.31211	FALSE						cens	4.31211	4.31211					yes, no rec		yes, no rec	1470	no	yes, no rec
113	26.8994	Female	Caucasian	FALSE	peritoneal dialysis	no	57	Male	living	Living related	FALSE	130	none	CsA	no		3	D-/R-	yes	6.07255	FALSE						cens	6.07255	6.07255					yes, no rec		yes, no rec	1813	yes, no rec	yes, no rec
114	31.707	Male	Caucasian	FALSE	pre-emptive TX	no	52	Female	living	Living related	FALSE	55	none	TAC	yes		3	R+	none	6.03696	FALSE						cens	6.03696	6.03696					yes, no rec		none	1821	no	none
115	65.0294	Male	Caucasian	FALSE	pre-emptive TX	no	75	Male	living	Living related	FALSE	129	none	TAC	no		2	D+/R-	yes	6.0397	FALSE						cens	6.0397	6.0397					yes, no rec		yes, no rec	1824	no	yes, no rec
116	49.6947	Male	Caucasian	FALSE	peritoneal dialysis	no	47	Female	deceased	Brain dead	FALSE	603	none	CsA	no		3	R+	no	5.98494	FALSE						cens	5.98494	5.98494					yes, no rec		no	1828	yes, no rec	no
117	60.2327	Male	Caucasian	FALSE	hemodialysis	no	61	Female	living	Living unrelated	FALSE	125	none	TAC	no		4	D-/R-	yes	5.90554	FALSE						cens	5.90554	5.90554					yes, no rec		yes, no rec	1830	yes, no rec	yes, no rec
118	58.6639	Male	Caucasian	FALSE	peritoneal dialysis	no	65	Male	deceased	Brain dead	FALSE	659	none	TAC	no		4	R+	none	5.87817	FALSE						cens	5.87817	5.87817					yes, no rec		none	1856	yes, no rec	none
119	62.371	Male	Caucasian	FALSE	hemodialysis	no	33	Male	deceased	Brain dead	FALSE	810	none	TAC	yes		2	D-/R-	yes	5.8371	FALSE						cens	5.8371	5.8371					yes, no rec		yes, no rec	1823	yes, no rec	yes, no rec
120	61.3224	Male	Caucasian	FALSE	hemodialysis	no	54	Female	living	Living unrelated	FALSE	142	none	TAC	yes	II	6	D+/R-	yes	5.75222	FALSE						cens	5.75222	5.75222					no		yes, no rec	1824	no	yes, no rec
121	54.9158	Male	Mauritian	FALSE	hemodialysis	no	53	Female	living	Living related	FALSE	125	none	CsA	yes		0	R+	no	5.70842	FALSE						cens	5.70842	5.70842					yes, no rec		no	1846	yes, no rec	yes, no rec
122	38.883	Female	African	FALSE	peritoneal dialysis	no	41	Male	living	Living related	FALSE	64	none	TAC	yes		0	R+	none	5.67283	FALSE						cens	5.67283	5.67283					yes, no rec		none	1820	yes, no rec	none
123	19.9671	Male	Caucasian	FALSE	hemodialysis	no	42	Male	deceased	Brain dead	FALSE	650	none	TAC	no		3	D-/R-	yes	5.66735	TRUE	biopsy-proven	diagnostic	13.3717	rec -> cens	1663	rec	5.66735	1.11431	62.9325	66	no	yes	no	FALSE	yes, no rec	1820	yes, rec	yes, rec
124	55.896	Male	Caucasian	FALSE	hemodialysis	no	63	Male	deceased	NHBD	TRUE	663	yes	TAC	no		5	R+	none	5.52225	FALSE						cens	5.52225	5.52225					yes, no rec		none	1809	no	none
125	55.1677	Male	Caucasian	FALSE	hemodialysis	no	44	Male	living	Living unrelated	FALSE	60	none	TAC	yes	II	5	R+	no	5.50034	FALSE						cens	5.50034	5.50034					yes, no rec		yes, no rec	1826	yes, no rec	yes, no rec
126	53.9521	Male	Caucasian	FALSE	pre-emptive TX	no	47	Female	living	Living unrelated	FALSE	72	none	TAC	yes		5	R+	no	5.50034	FALSE						cens	5.50034	5.50034					yes, no rec		no	1786	yes, no rec	yes, no rec
127	52.5092	Male	Caucasian	FALSE	hemodialysis	no	63	Female	deceased	Brain dead	TRUE	403	none	TAC	yes		4	R+	yes	5.50582	TRUE	biopsy-proven	surveillance	4.92813	rec -> cens	1861	rec	5.50582	0.410678	19.3276	40	yes	yes	yes, rec	TRUE	yes, rec	1762	yes, rec	yes, rec
128	37.8782	Male	Caucasian	FALSE	pre-emptive TX	no	32	Male	living	Living related	FALSE	94	none	TAC	yes		0	R+	no	5.46475	FALSE						cens	5.46475	5.46475					no		yes, no rec	1437	no	yes, no rec
129	51.7947	Male	Caucasian	TRUE	hemodialysis	no	56	Female	deceased	Brain dead	FALSE	589	yes	TAC	yes	I	3	R+	no	5.40178	FALSE						cens	5.40178	5.40178					yes, no rec		no	1850	yes, no rec	yes, no rec
130	73.1253	Male	Caucasian	FALSE	hemodialysis	no	39	Female	living	Living unrelated	FALSE	60	none	TAC	yes		6	D+/R-	none	1.013	TRUE	biopsy-proven	diagnostic	1.80698	rec -> death	315	rec	1.013	0.150582	75.2438	27	yes	none	yes, rec	TRUE	none	353	yes, rec	none
131	49.2047	Female	amérindien du Panama	FALSE	peritoneal dialysis	no	64	Female	living	Living unrelated	FALSE	93	none	TAC	yes	II	6	R+	no	2.18207	FALSE						cens	2.18207	2.18207					yes, no rec		yes, no rec	737	yes, no rec	yes, no rec
132	46.141	Female	Caucasian	FALSE	hemodialysis	no	3	Female	deceased	Brain dead	TRUE	510	none	TAC	no		2	D-/R-	yes	5.29774	FALSE						cens	5.29774	5.29774					yes, no rec		yes, no rec	1452	yes, no rec	yes, no rec
133	43.5044	Male	Caucasian	TRUE	hemodialysis	yes	59	Male	deceased	Brain dead	TRUE	630	none	TAC	no		3	D-/R-	no	5.21013	FALSE						cens	5.21013	5.21013					no		yes, no rec	1471	no	yes, no rec
134	29.4511	Male	Caucasian	FALSE	pre-emptive TX	no	35	Female	living	Living related	FALSE	64	none	TAC	yes		0	R+	none	5.1937	FALSE						cens	5.1937	5.1937					yes, no rec		none	1844	yes, no rec	none
135	42.2669	Female	Asian	FALSE	pre-emptive TX	no	65	Female	living	Living related	FALSE	70	none	TAC	yes		2	D+/R-	no	5.13621	TRUE	biopsy-proven	surveillance	12.0246	rec -> cens	1510	rec	5.13621	1.00205	43.3539	48	yes	no	yes, rec	TRUE	no	1856	yes, rec	no
136	69.9329	Male	Caucasian	FALSE	hemodialysis	no	62	Female	living	Living related	TRUE	80	yes	Other	yes		2	R+	none	0.591376	FALSE						Death	0.591376	0.591376								181	yes, no rec	none
137	66.5708	Male	Caucasian	FALSE	peritoneal dialysis	no	74	Male	deceased	Brain dead	FALSE	465	none	TAC	yes		5	R+	no	4.98563	FALSE						cens	4.98563	4.98563					no		yes, no rec	1484	no	yes, no rec
138	41.1253	Male	Caucasian	FALSE	pre-emptive TX	no	40	Male	living	Living related	FALSE	176	none	Other	no		5	D-/R-	no	4.92539	FALSE						cens	4.92539	4.92539					yes, no rec		yes, no rec	1506	yes, no rec	yes, no rec
139	31.6359	Female	Caucasian	FALSE	pre-emptive TX	no	60	Female	living	Living related	FALSE	90	none	TAC	yes	I	2	D-/R-	none	4.90897	FALSE						cens	4.90897	4.90897					no		none	1464	yes, no rec	none
140	33.6564	Female	Caucasian	FALSE	pre-emptive TX	no	61	Male	living	Living related	FALSE	120	none	TAC	yes		2	D+/R-	yes	4.90897	TRUE	biopsy-proven	surveillance	6.50513	rec -> cens	1595	rec	4.90897	0.542094	68.3489	12	yes	yes	yes, rec	TRUE	yes, rec	1471	yes, rec	yes, rec
141	22.8419	Male	Caucasian	FALSE	peritoneal dialysis	no	48	Female	living	Living related	FALSE	70	none	TAC	yes		3	R+	none	4.90623	TRUE	biopsy-proven	diagnostic	7.85216	rec -> glo	323	rec	1.53867	0.654346	4.79091	26	yes	none	yes, rec	TRUE	none	562	yes, rec	none
142	43.4798	Male	Caucasian	FALSE	peritoneal dialysis	no	39	Male	living	Living related	FALSE	65	none	TAC	yes		3	R+	no	4.82957	FALSE						cens	4.82957	4.82957					yes, no rec		no	1462	no	yes, no rec
143	56.668	Female	Caucasian	FALSE	pre-emptive TX	yes	58	Female	living	Living related	FALSE	83	none	TAC	yes		0	R+	no	4.83231	FALSE						cens	4.83231	4.83231					yes, no rec		yes, no rec	1459	yes, no rec	no
144	73.7769	Male	Caucasian	FALSE	hemodialysis	no	69	Male	deceased	Brain dead	FALSE	308	yes	TAC	no		4	R+	none	1.36345	FALSE						Death	1.36345	1.36345					yes, no rec		none	352	yes, no rec	none
145	34.5544	Male	African	FALSE	hemodialysis	no	56	Male	deceased	Brain dead	FALSE	373	none	TAC	yes		6	R+	no	4.64339	FALSE						cens	4.64339	4.64339					yes, no rec		no	1468	yes, no rec	yes, no rec
146	61.2101	Male	Caucasian	FALSE	hemodialysis	no	64	Male	living	Living related	FALSE	120	none	TAC	yes		4	D-/R-	yes	4.62149	FALSE						cens	4.62149	4.62149					no		no	1451	no	no
147	55.7399	Female	Caucasian	FALSE	hemodialysis	no	16	Female	deceased	Brain dead	FALSE	707	none	TAC	yes		4	R+	none	4.53114	FALSE						cens	4.53114	4.53114					yes, no rec		none	1460	yes, no rec	none
148	42.7789	Male	Caucasian	FALSE	peritoneal dialysis	no	46	Male	living	Living unrelated	FALSE	40	none	TAC	yes		5	D-/R-	no	4.51745	FALSE						cens	4.51745	4.51745					yes, no rec		no	1450	yes, no rec	yes, no rec
149	58.5489	Male	Caucasian	FALSE	hemodialysis	no	59	Male	deceased	Brain dead	FALSE	419	none	TAC	no		4	D+/R-	no	4.49555	FALSE						cens	4.49555	4.49555					yes, no rec		yes, no rec	1455	yes, no rec	yes, no rec
150	48.501	Male	Caucasian	FALSE	hemodialysis	no	67	Female	living	Living related	FALSE	92	none	TAC	yes	II	3	R+	no	4.46543	FALSE						cens	4.46543	4.46543					yes, no rec		no	1441	yes, no rec	yes, no rec
151	47.1431	Male	Caucasian	FALSE	hemodialysis	no	27	Female	deceased	NHBD	FALSE	427	none	TAC	no		6	D-/R-	yes	4.34223	FALSE						cens	4.34223	4.34223					yes, no rec		yes, no rec	1439	no	yes, no rec
152	25.3607	Male	Caucasian	FALSE	hemodialysis	no	55	Male	living	Living related	FALSE	100	none	TAC	yes		2	D-/R-	no	4.25736	FALSE						cens	4.25736	4.25736					no		no	1442	no	yes, no rec
153	65.9001	Male	Caucasian	FALSE	hemodialysis	no	63	Female	living	Living unrelated	FALSE	224	none	TAC	no		5	D+/R-	no	4.25462	FALSE						cens	4.25462	4.25462					yes, no rec		no	1451	yes, no rec	yes, no rec
154	39.5674	Male	Caucasian	FALSE	pre-emptive TX	no	39	Female	living	Living unrelated	FALSE	100	none	TAC	no		6	D+/R-	yes	4.19439	FALSE						cens	4.19439	4.19439					yes, no rec		yes, no rec	1521	yes, no rec	yes, no rec
155	49.9493	Male	Caucasian	FALSE	pre-emptive TX	no	48	Male	living	Living unrelated	FALSE	120	none	TAC	yes		3	D-/R-	no	4.23819	FALSE						cens	4.23819	4.23819					yes, no rec		yes, no rec	1144	yes, no rec	yes, no rec
156	73.6893	Male	South American	FALSE	pre-emptive TX	yes	71	Male	living	Living related	FALSE	63	none	TAC	no		0	R+	none	4.06297	TRUE	biopsy-proven	surveillance	12.0246	rec -> cens	1118	rec	4.06297	1.00205	44.1419	15	yes	none	yes, rec	TRUE	none	1193	yes, rec	none
157	54.5927	Male	Caucasian	FALSE	pre-emptive TX	no	53	Female	living	Living unrelated	FALSE	117	none	TAC	no		6	R+	yes	4.04107	FALSE						cens	4.04107	4.04107					yes, no rec		yes, no rec	730	yes, no rec	yes, no rec
158	46.7351	Male	Caucasian	FALSE	pre-emptive TX	no	49	Male	living	Living unrelated	FALSE	132	none	TAC	no		5	D-/R-	yes	3.88775	FALSE						cens	3.88775	3.88775					yes, no rec		yes, no rec	1127	yes, no rec	yes, no rec
159	41.8891	Male	Caucasian	TRUE	hemodialysis	yes	40	Female	living	Living related	FALSE	58	yes	TAC	yes		3	D+/R-	none	3.85216	FALSE						cens	3.85216	3.85216					yes, no rec		none	1093	no	none
160	29.7413	Female	Caucasian	FALSE	peritoneal dialysis	no	47	Male	living	Living unrelated	FALSE	134	none	TAC	yes		5	R+	yes	3.85489	TRUE	biopsy-proven	diagnostic	0.722793	rec -> cens	1386	rec	3.85489	0.0602327	48.2829		yes	yes	yes, rec	TRUE	yes, rec	1102	yes, rec	no
161	31.4086	Male	Caucasian	FALSE	pre-emptive TX	no	57	Male	living	Living related	FALSE	75	none	TAC	no		2	R+	no	3.81656	TRUE	biopsy-proven	surveillance	6.76797	rec -> cens	1188	rec	3.81656	0.563997	63.0557	15	yes	no	yes, rec	TRUE	no	1089	yes, rec	yes, rec

## Sheet: Legend
pat.id	Pseudo patient identifier
age.tpx	Age at TX
sex	Gender
ethno	Ethnicity
pretx	TX history
dialysistype	Dialysis prior to Kidney TX
is_pre	Immunosuppression prior to Kidney TX
donage	Donor age at donation
donsex	Donor gender
deceased	living vs. deceased donation
dontype	donor type
dgf	Delayed graft function
coldisch.min	Cold ischemia time (minutes)
atg.tpx	ATG at TX
is.therapy	Immunosuppression therapy at TX
hla.antibody	HLA antibody
dsa.class	DSA class
sum.mismatch	Sum of mismatches (A, B, DR)
cmv.risk	CMV risk group
raas.tpx	RAAS blockade at TX
tt.stop	Time from TX to follow-up end
rec	recurrence
rec.type	Type of recurrence diagnosis
biopsy_mod	Biopsy modality
tt.rec.mo	Time from TX to recurrence [months]
event_post_rec	Event post recurrence (glo=graft failure or PNF (primary non-function), death=death, cens=Censoring)
time_post_rec	Time from recurrence to next event [days]
stop.glo.rec.stcs	Stop event (rec=recurrence, glo=graft failure or PNF, death=death, cens=censoring)
tt.stop.glo	Time from TX to death, graft failure (or PNF) or censoring [years]
tt.stop.glo.rec	Time from TX to recurrence, death, graft failure (or PNF) or censoring [years]
egfr_rec	eGFR value at recurrence
prot_crea_rec	Proteinuria value at recurrence
gluc.rec	Prednisone at recurrence
raas.rec	RAAS blockade at recurrence
gluc.12mo	Prednisone at 12 months post TX
rec.12mo	Recurrence within 12 months post TX
raas.12mo	RAAS blockade at 12 months post TX
tt.fup.last	Time from TX to last follow-up visit [days]
gluc.last	Prednisone at last follow-up visit
raas.last	RAAS blockade at last follow-up visit
