# Supplementary material for: Recurrence of IgA nephropathy after kidney transplantation: experience from the Swiss transplant cohort study
Source: BMC Nephrol. 2022 May 10;23:178. doi: 10.1186/s12882-022-02802-x (PMC9088042; doi:10.1186/s12882-022-02802-x)
Supplement: Supplementary file 3 — Additional file 3. [file 12882_2022_2802_MOESM3_ESM.xlsx]

## Sheet: egfr
rec	visit	timepoint.cat	tt.fup	egfr	n	pat.id	biopsy_mod	last.visit	time.visit
TRUE	fup	6	190	47.5166	1	1	surveillance	132
TRUE	fup	12	353	49.6847	1	1	surveillance	132	12mo visit
TRUE	fup	24	712	55.3122	1	1	surveillance	132
TRUE	fup	36	1097	52.3009	1	1	surveillance	132
TRUE	fup	48	1451	62.5745	1	1	surveillance	132
TRUE	fup	60	1818	53.0959	1	1	surveillance	132
TRUE	fup	72	2245	62.67	1	1	surveillance	132
TRUE	fup	84	2560	38.0955	1	1	surveillance	132
TRUE	fup	96	2910	49.0796	1	1	surveillance	132
TRUE	fup	108	3281	43.767	1	1	surveillance	132
TRUE	fup	120	3631	30.4972	1	1	surveillance	132
TRUE	fup	132	3999	38.1913	1	1	surveillance	132	last visit
FALSE	fup	6	183	34.1234	1	2		132
FALSE	fup	12	365	36.3089	1	2		132	12mo visit
FALSE	fup	24	744	31.7015	1	2		132
FALSE	fup	36	1080	35.3448	1	2		132
FALSE	fup	48	1458	27.8276	1	2		132
FALSE	fup	60	1836	33.9803	1	2		132
FALSE	fup	72	2179	21.2425	1	2		132
FALSE	fup	84	2560	29.0794	1	2		132
FALSE	fup	96	2921	25.5646	1	2		132
FALSE	fup	108	3274	25.9068	1	2		132
FALSE	fup	120	3638	22.3619	1	2		132
FALSE	fup	132	4002	35.6831	1	2		132	last visit
FALSE	fup	6	172	57.8	1	3		120
FALSE	fup	12	347	38.6148	1	3		120	12mo visit
FALSE	fup	24	859	33.9624	1	3		120
FALSE	fup	36	1223	43.5758	1	3		120
FALSE	fup	48	1594	37.8096	1	3		120
FALSE	fup	60	1958	39.6179	1	3		120
FALSE	fup	72	2323	36.1922	1	3		120
FALSE	fup	84	2688	41.3253	1	3		120
FALSE	fup	96	3057	38.4893	1	3		120
FALSE	fup	108	3421	43.6009	1	3		120
FALSE	fup	120	3822	47.8336	1	3		120	last visit
FALSE	fup	6	184	91.1121	1	4		132
FALSE	fup	12	365	95.1999	1	4		132	12mo visit
FALSE	fup	24	779	103.914	1	4		132
FALSE	fup	36	1129	96.3718	1	4		132
FALSE	fup	48	1625	82.3872	1	4		132
FALSE	fup	108	3343	75.9629	1	4		132
FALSE	fup	120	3662	78.0697	1	4		132
FALSE	fup	132	4036	72.4404	1	4		132	last visit
FALSE	fup	6	175	72.3179	1	5		132
FALSE	fup	12	366	70.7168	1	5		132	12mo visit
FALSE	fup	24	742	68.695	1	5		132
FALSE	fup	36	1102	51.523	1	5		132
FALSE	fup	48	1459	62.9091	1	5		132
FALSE	fup	60	1830	60.0011	1	5		132
FALSE	fup	72	2136	56.7569	1	5		132
FALSE	fup	84	2571	53.7889	1	5		132
FALSE	fup	96	2941		1	5		132
FALSE	fup	108	3287	50.7072	1	5		132
FALSE	fup	120	3612	56.2536	1	5		132
FALSE	fup	132	3977	60.51	1	5		132	last visit
FALSE	fup	6	176	86.3515	1	6		108
FALSE	fup	12	379	92.0691	1	6		108	12mo visit
FALSE	fup	24	732	96.0989	1	6		108
FALSE	fup	36	1107	88.6157	1	6		108
FALSE	fup	48	1467	102.535	1	6		108
FALSE	fup	60	1838	92.9112	1	6		108
FALSE	fup	72	2179	101.105	1	6		108
FALSE	fup	84	2584	95.1999	1	6		108
FALSE	fup	96	2923	92.1327	1	6		108
FALSE	fup	108	3312	81.0612	1	6		108	last visit
FALSE	fup	6	185	45.9959	1	7		120
FALSE	fup	12	365	53.6761	1	7		120	12mo visit
FALSE	fup	24	794	42.3072	1	7		120
FALSE	fup	36	1179	28.6448	1	7		120
FALSE	fup	48	1487	27.6852	1	7		120
FALSE	fup	60	1865	29.7012	1	7		120
FALSE	fup	72	2208	24.0468	1	7		120
FALSE	fup	84	2572	26.4001	1	7		120
FALSE	fup	96	2936	23.1526	1	7		120
FALSE	fup	108	3326	25.8962	1	7		120
FALSE	fup	120	3782	25.9855	1	7		120	last visit
FALSE	fup	6	184	56.6226	1			132
FALSE	fup	12	351	58.7858	1			132	12mo visit
FALSE	fup	24	720	61.2789	1			132
FALSE	fup	36	1078	59.0888	1			132
FALSE	fup	48	1434	61.0283	1			132
FALSE	fup	60	1805	68.7574	1			132
FALSE	fup	72	2183	59.5811	1			132
FALSE	fup	84	2540	53.7889	1			132
TRUE	rec	96	2800	39.904	1	8	diagnostic	132	recurrence
TRUE	fup	96	2897	35.9843	2	8	diagnostic	132
TRUE	fup	108	3261	30.0821	1	8	diagnostic	132
TRUE	fup	120	3625	29.5327	1	8	diagnostic	132
TRUE	fup	132	4007	17.0237	1	8	diagnostic	132	last visit
TRUE	rec	6	146	30.7486	1	9	surveillance	132	recurrence
TRUE	fup	6	184	28.9943	2	9	surveillance	132
TRUE	fup	12	364	38.2931	1	9	surveillance	132	12mo visit
TRUE	fup	24	710	118.292	1	9	surveillance	132
TRUE	fup	36	1120	30.1074	1	9	surveillance	132
TRUE	fup	48	1466	34.7586	1	9	surveillance	132
TRUE	fup	60	1830	38.8624	1	9	surveillance	132
TRUE	fup	72	2177	27.8604	1	9	surveillance	132
TRUE	fup	84	2537	27.2754	1	9	surveillance	132
TRUE	fup	96	2922	25.5159	1	9	surveillance	132
TRUE	fup	108	3265	29.6625	1	9	surveillance	132
TRUE	fup	120	3643	34.2903	1	9	surveillance	132
TRUE	fup	132	4014	34.0502	1	9	surveillance	132	last visit
FALSE	fup	6	181	98.9577	1			132
TRUE	rec	12	259	72.3655	1	10	missing	132	recurrence
TRUE	fup	12	365	87.3517	2	10	missing	132	12mo visit
TRUE	fup	24	728	70.6064	1	10	missing	132
TRUE	fup	36	1079	54.7988	1	10	missing	132
TRUE	fup	48	1449	70.3604	1	10	missing	132
TRUE	fup	60	1813	53.122	1	10	missing	132
TRUE	fup	72	2184	42.196	1	10	missing	132
TRUE	fup	84	2548	52.3809	1	10	missing	132
TRUE	fup	96	2940	48.7013	1	10	missing	132
TRUE	fup	108	3289	50.7901	1	10	missing	132
TRUE	fup	120	3653	48.0218	1	10	missing	132
TRUE	fup	132	3996	41.9153	1	10	missing	132	last visit
FALSE	fup	6	183	68.6501	1	11		132
FALSE	fup	12	350	59.1926	1	11		132	12mo visit
FALSE	fup	24	735	58.2362	1	11		132
FALSE	fup	36	1106	61.7983	1	11		132
FALSE	fup	48	1454	56.3814	1	11		132
FALSE	fup	60	1826	54.0165	1	11		132
FALSE	fup	72	2190	53.1689	1	11		132
FALSE	fup	84	2561	55.2057	1	11		132
FALSE	fup	96	2931		1	11		132
FALSE	fup	108	3291	53.462	1	11		132
FALSE	fup	120	3651	51.2464	1	11		132
FALSE	fup	132	4017		1	11		132	last visit
TRUE	rec	6	92	45.1335	1	12	surveillance	72	recurrence
TRUE	fup	6	178	38.853	2	12	surveillance	72
TRUE	fup	12	360	34.9228	1	12	surveillance	72	12mo visit
TRUE	fup	24	702	34.2104	1	12	surveillance	72
TRUE	fup	36	1091	28.1676	1	12	surveillance	72
TRUE	fup	48	1430	35.1527	1	12	surveillance	72
TRUE	fup	60	1821	38.364	1	12	surveillance	72
TRUE	fup	72	2095	40.1784	1	12	surveillance	72	last visit
FALSE	fup	6	186	40.3443	1	13		108
FALSE	fup	12	361	30.4958	1	13		108	12mo visit
FALSE	fup	24	762	30.8465	1	13		108
FALSE	fup	36	1144	29.7072	1	13		108
FALSE	fup	48	1532	22.4156	1	13		108
FALSE	fup	60	1900	36.694	1	13		108
FALSE	fup	72	2215	32.1729	1	13		108
FALSE	fup	84	2582	35.9203	1	13		108
FALSE	fup	96	2946	29.7578	1	13		108
FALSE	fup	108	3406	39.6875	1	13		108	last visit
TRUE	fup	6	186	38.2736	1	14	surveillance	120
TRUE	fup	12	365	36.1564	1	14	surveillance	120	12mo visit
TRUE	fup	24	736	37.7307	1	14	surveillance	120
TRUE	fup	36	1110	38.2968	1	14	surveillance	120
TRUE	fup	48	1460	32.8736	1	14	surveillance	120
TRUE	fup	60	1838	39.8074	1	14	surveillance	120
TRUE	fup	72	2209	35.1527	1	14	surveillance	120
TRUE	fup	84	2573	25.542	1	14	surveillance	120
TRUE	fup	96	2923	28.7399	1	14	surveillance	120
TRUE	fup	108	3291	28.3688	1	14	surveillance	120
TRUE	fup	120	3669	24.2228	1	14	surveillance	120	last visit
FALSE	fup	6	174	41.6878	1	15		84
FALSE	fup	12	359	48.1154	1	15		84	12mo visit
FALSE	fup	24	740	40.1161	1	15		84
FALSE	fup	36	1105	50.1249	1	15		84
FALSE	fup	48	1462	51.706	1	15		84
FALSE	fup	60	1853	64.13	1	15		84
FALSE	fup	72	2191	62.2313	1	15		84
FALSE	fup	84	2514	15.7131	1	15		84	last visit
FALSE	fup	6	191	34.6722	1	16		120
FALSE	fup	12	352	39.5288	1	16		120	12mo visit
FALSE	fup	24	718	36.694	1	16		120
FALSE	fup	36	1086	32.8187	1	16		120
FALSE	fup	48	1398	33.9446	1	16		120
FALSE	fup	60	1877	36.1922	1	16		120
FALSE	fup	72	2146	34.4199	1	16		120
FALSE	fup	84	2515	38.7917	1	16		120
FALSE	fup	96	2879	29.6915	1	16		120
FALSE	fup	108	3243	24.9892	1	16		120
FALSE	fup	120	3617	24.5431	1	16		120	last visit
FALSE	fup	6	180	48.9852	1	17		108
FALSE	fup	12	366	69.3187	1	17		108	12mo visit
FALSE	fup	24	620	68.8335	1	17		108
FALSE	fup	36	1096	69.2412	1	17		108
FALSE	fup	48	1431	61.4911	1	17		108
FALSE	fup	60	1811	69.1735	1	17		108
FALSE	fup	72	2166		1	17		108
FALSE	fup	84	2732	60.2088	1	17		108
FALSE	fup	108	3273	55.4047	1	17		108	last visit
FALSE	fup	6	183	62.673	1	18		120
FALSE	fup	12	359	74.8674	1	18		120	12mo visit
FALSE	fup	24	729	74.3433	1	18		120
FALSE	fup	36	1086	72.9488	1	18		120
FALSE	fup	48	1460	66.8523	1	18		120
FALSE	fup	60	1810	71.0876	1	18		120
FALSE	fup	72	2188	72.2835	1	18		120
FALSE	fup	84	2566	69.2819	1	18		120
FALSE	fup	96	2930	72.1377	1	18		120
FALSE	fup	108	3270	65.2683	1	18		120
FALSE	fup	120	3655	62.0235	1	18		120	last visit
FALSE	fup	6	176	21.3505	1	19		132
FALSE	fup	12	362	35.7269	1	19		132	12mo visit
FALSE	fup	24	708	53.1274	1	19		132
FALSE	fup	36	1097	52.7555	1	19		132
FALSE	fup	48	1447	50.7938	1	19		132
FALSE	fup	60	1828	49.4321	1	19		132
FALSE	fup	72	2189	50.0852	1	19		132
FALSE	fup	84	2546	45.5384	1	19		132
FALSE	fup	96	2924	37.0306	1	19		132
FALSE	fup	108	3329	28.0318	1	19		132
FALSE	fup	120	3645	25.3805	1	19		132
FALSE	fup	132	3853		1	19		132	last visit
FALSE	fup	6	185	53.6344	1	20		120
FALSE	fup	12	379	51.1972	1	20		120	12mo visit
FALSE	fup	24	715	65.4609	1	20		120
FALSE	fup	36	1114		1	20		120
FALSE	fup	48	1499	52.5634	1	20		120
FALSE	fup	60	1800	46.2399	1	20		120
FALSE	fup	72	2206	50.1925	1	20		120
FALSE	fup	84	2566	37.1951	1	20		120
FALSE	fup	96	2894	35.2242	1	20		120
FALSE	fup	108	3272	29.2732	1	20		120
FALSE	fup	120	3636	25.7986	1	20		120	last visit
FALSE	fup	6	200	50.1401	1	21		120
FALSE	fup	12	358	53.5544	1	21		120	12mo visit
FALSE	fup	24	717	46.3703	1	21		120
FALSE	fup	36	1095	49.8972	1	21		120
FALSE	fup	48	1452	49.0945	1	21		120
FALSE	fup	60	1823	45.7985	1	21		120
FALSE	fup	72	2166	40.1784	1	21		120
FALSE	fup	84	2551	42.2054	1	21		120
FALSE	fup	96	2880	38.4085	1	21		120
FALSE	fup	108	3237	36.7298	1	21		120
FALSE	fup	120	3647	36.4727	1	21		120	last visit
FALSE	fup	6	176	38.7316	1	22		120
FALSE	fup	12	379	41.6166	1	22		120	12mo visit
FALSE	fup	24	742	33.0143	1	22		120
FALSE	fup	36	1106	33.9389	1	22		120
FALSE	fup	48	1455	30.6591	1	22		120
FALSE	fup	60	1834	40.4635	1	22		120
FALSE	fup	72	2185	39.2107	1	22		120
FALSE	fup	84	2529	37.7169	1	22		120
FALSE	fup	96	2874	40.2813	1	22		120
FALSE	fup	108	3249	39.3424	1	22		120
FALSE	fup	120	3683	46.1827	1	22		120	last visit
FALSE	fup	6	180	26.3532	1	23		12
FALSE	fup	12	334	13.0094	1	23		12	12mo visit
FALSE	fup	6	172	45.4033	1	24		120
FALSE	fup	12	346	56.0104	1	24		120	12mo visit
FALSE	fup	24	732	61.2696	1	24		120
FALSE	fup	36	1096	58.2236	1	24		120
FALSE	fup	48	1465	66.306	1	24		120
FALSE	fup	60	1800	65.8419	1	24		120
FALSE	fup	72	2172	73.2775	1	24		120
FALSE	fup	84	2544	57.8572	1	24		120
FALSE	fup	96	2880	58.7409	1	24		120
FALSE	fup	108	3257	62.5031	1	24		120
FALSE	fup	120	3635	52.5789	1	24		120	last visit
FALSE	fup	6	174	55.5733	1			120
FALSE	fup	12	363	60.3127	1			120	12mo visit
TRUE	rec	12	443	64.941	2	25	surveillance	120	recurrence
TRUE	fup	24	734	84.2269	1	25	surveillance	120
TRUE	fup	36	1102	72.6462	1	25	surveillance	120
TRUE	fup	48	1490	78.7528	1	25	surveillance	120
TRUE	fup	60	1857	50.7428	1	25	surveillance	120
TRUE	fup	72	2226	45.0151	1	25	surveillance	120
TRUE	fup	84	2585	75.1522	1	25	surveillance	120
TRUE	fup	96	2932	66.1213	1	25	surveillance	120
TRUE	fup	108	3326	52.1687	1	25	surveillance	120
TRUE	fup	120	3654	65.9575	1	25	surveillance	120	last visit
FALSE	fup	6	173	61.8722	1	26		108
FALSE	fup	12	366	67.1979	1	26		108	12mo visit
FALSE	fup	24	779	53.057	1	26		108
FALSE	fup	36	1063	69.9611	1	26		108
FALSE	fup	48	1455	68.5181	1	26		108
FALSE	fup	60	1784	60.4821	1	26		108
FALSE	fup	72	2183	71.4709	1	26		108
FALSE	fup	84	2554	68.0227	1	26		108
FALSE	fup	96	2911	64.8339	1	26		108
FALSE	fup	108	3282	56.6801	1	26		108	last visit
FALSE	fup	6	181	67.3622	1	27		120
FALSE	fup	12	364	60.931	1	27		120	12mo visit
FALSE	fup	24	797	56.8359	1	27		120
FALSE	fup	36	1070	62.7566	1	27		120
FALSE	fup	48	1458	61.6331	1	27		120
FALSE	fup	60	1819	62.5745	1	27		120
FALSE	fup	72	2190	69.8817	1	27		120
FALSE	fup	84	2550	66.9084	1	27		120
FALSE	fup	96	2904	64.8835	1	27		120
FALSE	fup	108	3283	67.5898	1	27		120
FALSE	fup	120	3649	63.9783	1	27		120	last visit
FALSE	fup	6	158	63.9005	1	28		120
FALSE	fup	12	354	75.3536	1	28		120	12mo visit
FALSE	fup	24	723	72.3881	1	28		120
FALSE	fup	36	1061	70.7242	1	28		120
FALSE	fup	48	1423	85.0736	1	28		120
FALSE	fup	60	1782	78.5078	1	28		120
FALSE	fup	72	2179	80.8233	1	28		120
FALSE	fup	84	2543	83.2996	1	28		120
FALSE	fup	96	2914	82.7165	1	28		120
FALSE	fup	108	3278	83.7163	1	28		120
FALSE	fup	120	3642	78.5839	1	28		120	last visit
FALSE	fup	6	184	57.5525	1	29		120
FALSE	fup	12	360	65.371	1	29		120	12mo visit
FALSE	fup	24	736	51.3635	1	29		120
FALSE	fup	36	1087	52.7967	1	29		120
FALSE	fup	48	1459	56.3524	1	29		120
FALSE	fup	60	1815	58.1127	1	29		120
FALSE	fup	72	2179	64.4443	1	29		120
FALSE	fup	84	2522	52.7162	1	29		120
FALSE	fup	96	2949	67.7982	1	29		120
FALSE	fup	108	3243	67.3236	1	29		120
FALSE	fup	120	3608	71.5888	1	29		120	last visit
FALSE	fup	6	172	77.9154	1	30		108
FALSE	fup	12	372	86.2316	1	30		108	12mo visit
FALSE	fup	24	725	84.3516	1	30		108
FALSE	fup	36	1096	85.4693	1	30		108
FALSE	fup	48	1488	84.871	1	30		108
FALSE	fup	60	1821	79.0398	1	30		108
FALSE	fup	72	2185	79.6312	1	30		108
FALSE	fup	84	2556	80.2411	1	30		108
FALSE	fup	96	2920	82.094	1	30		108
FALSE	fup	108	3322	85.6176	1	30		108	last visit
FALSE	fup	6	175	35.2224	1			108
TRUE	rec	12	279	44.1284	1	31	diagnostic	108	recurrence
TRUE	fup	12	370	38.5497	2	31	diagnostic	108	12mo visit
TRUE	fup	24	749	37.7691	1	31	diagnostic	108
TRUE	fup	36	1085	33.443	1	31	diagnostic	108
TRUE	fup	48	1468	32.4194	1	31	diagnostic	108
TRUE	fup	60	1831	35.3232	1	31	diagnostic	108
TRUE	fup	72	2181	34.6301	1	31	diagnostic	108
TRUE	fup	84	2545	26.5947	1	31	diagnostic	108
TRUE	fup	96	2902	26.1393	1	31	diagnostic	108
TRUE	fup	108	3316	27.7885	1	31	diagnostic	108	last visit
FALSE	fup	6	183	52.0406	1	32		108
FALSE	fup	12	370	59.2346	1	32		108	12mo visit
FALSE	fup	24	727	55.3122	1	32		108
FALSE	fup	36	1101	52.8072	1	32		108
FALSE	fup	48	1451	62.5745	1	32		108
FALSE	fup	60	1836	56.9936	1	32		108
FALSE	fup	72	2193	52.7242	1	32		108
FALSE	fup	84	2578	45.9578	1	32		108
FALSE	fup	96	2935	3.38524	1	32		108
FALSE	fup	108	3257	57.8161	1	32		108	last visit
FALSE	fup	6	183	48.2901	1	33		108
FALSE	fup	12	365	50.5405	1	33		108	12mo visit
FALSE	fup	24	730	44.9072	1	33		108
FALSE	fup	36	1127	55.772	1	33		108
FALSE	fup	48	1472	63.3894	1	33		108
FALSE	fup	60	1828	57.8235	1	33		108
FALSE	fup	72	2200	58.6178	1	33		108
FALSE	fup	84	2569	59.4443	1	33		108
FALSE	fup	96	2926	60.305	1	33		108
FALSE	fup	108	3282	60.5357	1	33		108	last visit
FALSE	fup	6	184	49.9334	1	34		108
FALSE	fup	12	386	41.5814	1	34		108	12mo visit
FALSE	fup	24	736	45.9031	1	34		108
FALSE	fup	36	1100	43.7141	1	34		108
FALSE	fup	48	1464	48.1154	1	34		108
FALSE	fup	60	1828	47.3542	1	34		108
FALSE	fup	72	2206	45.0143	1	34		108
FALSE	fup	84	2563	44.3189	1	34		108
FALSE	fup	96	2927	39.2796	1	34		108
FALSE	fup	108	3291	44.4565	1	34		108	last visit
FALSE	fup	6	177	56.1044	1	35		108
FALSE	fup	12	367	63.7992	1	35		108	12mo visit
FALSE	fup	24	766	51.523	1	35		108
FALSE	fup	36	1073	56.4828	1	35		108
FALSE	fup	48	1452	53.0878	1	35		108
FALSE	fup	60	1816	57.3019	1	35		108
FALSE	fup	72	2194	48.4179	1	35		108
FALSE	fup	84	2557		1	35		108
FALSE	fup	96	2834	54.4074	1	35		108
FALSE	fup	108	3220	53.5284	1	35		108	last visit
FALSE	fup	6	185	43.4824	1			108
FALSE	fup	12	371	51.6809	1			108	12mo visit
FALSE	fup	24	748	42.8757	1			108
FALSE	fup	36	1110	38.8386	1			108
TRUE	rec	36	1165	44.3326	2	36	diagnostic	108	recurrence
TRUE	fup	48	1490	47.1036	1	36	diagnostic	108
TRUE	fup	60	1833	47.184	1	36	diagnostic	108
TRUE	fup	72	2197	42.7047	1	36	diagnostic	108
TRUE	fup	84	2552	46.0457	1	36	diagnostic	108
TRUE	fup	96	2916	49.0945	1	36	diagnostic	108
TRUE	fup	108	3297	38.364	1	36	diagnostic	108	last visit
FALSE	fup	6	182	87.3453	1			108
TRUE	rec	12	275	86.1987	1	37	surveillance	108	recurrence
TRUE	fup	12	357	84.4839	2	37	surveillance	108	12mo visit
TRUE	fup	24	727	86.1267	1	37	surveillance	108
TRUE	fup	36	1098	104.361	1	37	surveillance	108
TRUE	fup	48	1462	90.9303	1	37	surveillance	108
TRUE	fup	60	1826	99.5749	1	37	surveillance	108
TRUE	fup	72	2190	102.185	1	37	surveillance	108
TRUE	fup	84	2551	98.7078	1	37	surveillance	108
TRUE	fup	96	2939	88.4109	1	37	surveillance	108
TRUE	fup	108	3286		1	37	surveillance	108	last visit
FALSE	fup	6	171	36.0959	1			84
FALSE	fup	12	356	44.67	1			84	12mo visit
FALSE	fup	24	726	43.4071	1			84
FALSE	fup	36	1075	45.0288	1			84
TRUE	rec	36	1159	46.7572	2	38	missing	84	recurrence
TRUE	fup	48	1376	41.608	1	38	missing	84
TRUE	fup	60	1782	40.1905	1	38	missing	84
TRUE	fup	72	2202	36.6319	1	38	missing	84
TRUE	fup	84	2568	24.6658	1	38	missing	84	last visit
FALSE	fup	6	175	50.9027	1			108
TRUE	fup	12	366	56.0388	1	39	surveillance	108	12mo visit
TRUE	rec	12	366	56.0388	2	39	surveillance	108	recurrence
TRUE	fup	24	721	54.7326	1	39	surveillance	108
TRUE	fup	36	1088	54.7998	1	39	surveillance	108
TRUE	fup	48	1470	62.0369	1	39	surveillance	108
TRUE	fup	60	1673	59.4028	1	39	surveillance	108
TRUE	fup	72	2093	67.3352	1	39	surveillance	108
TRUE	fup	84	2569	66.8638	1	39	surveillance	108
TRUE	fup	96	2913	68.442	1	39	surveillance	108
TRUE	fup	108	3273	65.2782	1	39	surveillance	108	last visit
FALSE	fup	6	188	54.2534	1	40		108
FALSE	fup	12	363	50.849	1	40		108	12mo visit
FALSE	fup	24	748	60.5931	1	40		108
FALSE	fup	36	1112	60.169	1	40		108
FALSE	fup	48	1476	70.1218	1	40		108
FALSE	fup	60	1840	57.7032	1	40		108
FALSE	fup	72	2206	68.4109	1	40		108
FALSE	fup	84	2570	63.2099	1	40		108
FALSE	fup	96	2934	64.045	1	40		108
FALSE	fup	108	3301	75.727	1	40		108	last visit
FALSE	fup	6	186	94.4778	1	41		108
FALSE	fup	12	363	76.1199	1	41		108	12mo visit
FALSE	fup	24	761	70.9964	1	41		108
FALSE	fup	36	1126	77.0351	1	41		108
FALSE	fup	48	1460	69.1604	1	41		108
FALSE	fup	60	1825	82.4135	1	41		108
FALSE	fup	72	2252	90.2484	1	41		108
FALSE	fup	84	2604	69.3926	1	41		108
FALSE	fup	96	2918	83.0235	1	41		108
FALSE	fup	108	3287		1	41		108	last visit
TRUE	rec	6	137	29.8596	1	42	diagnostic	24	recurrence
TRUE	fup	6	197	22.5326	2	42	diagnostic	24
TRUE	fup	12	343	17.7469	1	42	diagnostic	24	12mo visit
TRUE	fup	24	593	7.77225	1	42	diagnostic	24	last visit
FALSE	fup	6	185	56.8025	1			108
FALSE	fup	12	346	47.0764	1			108	12mo visit
TRUE	rec	12	370	53.7725	2	43	diagnostic	108	recurrence
TRUE	fup	24	713	34.5304	1	43	diagnostic	108
TRUE	fup	36	1277	42.8006	1	43	diagnostic	108
TRUE	fup	48	1459	25.8962	1	43	diagnostic	108
TRUE	fup	60	1823	31.9233	1	43	diagnostic	108
TRUE	fup	72	2201	32.9271	1	43	diagnostic	108
TRUE	fup	84	2589	34.4615	1	43	diagnostic	108
TRUE	fup	96	2830	28.5661	1	43	diagnostic	108
TRUE	fup	108	3251	19.5792	1	43	diagnostic	108	last visit
FALSE	fup	6	180	45.2366	1	45		108
FALSE	fup	12	355	60.1666	1	45		108	12mo visit
FALSE	fup	24	740	65.8419	1	45		108
FALSE	fup	36	1090	72.8254	1	45		108
FALSE	fup	48	1475	67.3587	1	45		108
FALSE	fup	60	1842	76.2906	1	45		108
FALSE	fup	72	2185	67.7305	1	45		108
FALSE	fup	84	2567	66.7856	1	45		108
FALSE	fup	96	2941	73.6747	1	45		108
FALSE	fup	108	3295	74.1768	1	45		108	last visit
TRUE	fup	6	201	39.9957	1	46	diagnostic	108
TRUE	fup	12	382	52.4879	1	46	diagnostic	108	12mo visit
TRUE	fup	24	731	47.2761	1	46	diagnostic	108
TRUE	fup	36	1132	34.8623	1	46	diagnostic	108
TRUE	fup	48	1431	36.7621	1	46	diagnostic	108
TRUE	fup	60	1863	32.238	1	46	diagnostic	108
TRUE	fup	72	2192	27.0518	1	46	diagnostic	108
TRUE	fup	84	2574	16.0008	1	46	diagnostic	108
TRUE	fup	96	2924	12.0087	1	46	diagnostic	108
TRUE	fup	108	3158	11.2199	1	46	diagnostic	108	last visit
TRUE	rec	6	97	65.528	1	47	surveillance	96	recurrence
TRUE	fup	6	188	56.9206	2	47	surveillance	96
TRUE	fup	12	355	70.4706	1	47	surveillance	96	12mo visit
TRUE	fup	24	705	84.8961	1	47	surveillance	96
TRUE	fup	36	1079	93.2433	1	47	surveillance	96
TRUE	fup	48	1447	90.9938	1	47	surveillance	96
TRUE	fup	60	1814	95.2709	1	47	surveillance	96
TRUE	fup	72	2182	83.8944	1	47	surveillance	96
TRUE	fup	84	2532	103.177	1	47	surveillance	96
TRUE	fup	96	2910	68.9801	1	47	surveillance	96	last visit
FALSE	fup	6	170	27.1068	1	48		84
FALSE	fup	12	366	26.9565	1	48		84	12mo visit
FALSE	fup	24	726	26.4739	1	48		84
FALSE	fup	36	1088	32.415	1	48		84
FALSE	fup	48	1475	19.8448	1	48		84
FALSE	fup	60	1846	12.5824	1	48		84
FALSE	fup	72	2214	21.7386	1	48		84
FALSE	fup	84	2563	13.5007	1	48		84	last visit
FALSE	fup	6	192	19.1162	1	49		84
FALSE	fup	12	368	36.6782	1	49		84	12mo visit
FALSE	fup	24	738	40.4616	1	49		84
FALSE	fup	36	1134	16.9792	1	49		84
FALSE	fup	48	1487	23.3335	1	49		84
FALSE	fup	60	1822	18.2037	1	49		84
FALSE	fup	72	2193	23.1244	1	49		84
FALSE	fup	84	2458	13.3629	1	49		84	last visit
FALSE	fup	6	197	23.1714	1	50		36
FALSE	fup	12	361	22.0715	1	50		36	12mo visit
FALSE	fup	24	735	16.9549	1	50		36
FALSE	fup	36	966	10.5709	1	50		36	last visit
FALSE	fup	6	188	56.1566	1	51		96
FALSE	fup	12	354	63.4695	1	51		96	12mo visit
FALSE	fup	24	728	57.8286	1	51		96
FALSE	fup	36	1098	45.7821	1	51		96
FALSE	fup	48	1462	56.4999	1	51		96
FALSE	fup	60	1827	61.7109	1	51		96
FALSE	fup	72	2190	54.2184	1	51		96
FALSE	fup	84	2562	62.0782	1	51		96
FALSE	fup	96	2927	58.6752	1	51		96	last visit
FALSE	fup	6	172	50.2692	1			96
TRUE	rec	6	193	50.2692	2	52	surveillance	96	recurrence
TRUE	fup	12	366	67.2146	1	52	surveillance	96	12mo visit
TRUE	fup	24	725	85.4953	1	52	surveillance	96
TRUE	fup	36	1088	93.0691	1	52	surveillance	96
TRUE	fup	48	1466	89.1799	1	52	surveillance	96
TRUE	fup	60	1850	94.4836	1	52	surveillance	96
TRUE	fup	72	2201	96.8699	1	52	surveillance	96
TRUE	fup	84	2551	98.9249	1	52	surveillance	96
TRUE	fup	96	2923	95.5185	1	52	surveillance	96	last visit
TRUE	fup	6	181	31.1301	1	53	surveillance	72
TRUE	fup	12	370	40.1911	1	53	surveillance	72	12mo visit
TRUE	fup	24	748	33.0758	1	53	surveillance	72
TRUE	fup	36	1127	29.7154	1	53	surveillance	72
TRUE	fup	48	1550	27.3201	1	53	surveillance	72
TRUE	fup	60	1883	19.7549	1	53	surveillance	72
TRUE	fup	72	2221	16.9575	1	53	surveillance	72	last visit
FALSE	fup	6	181	58.9322	1	54		96
FALSE	fup	12	359	71.8823	1	54		96	12mo visit
FALSE	fup	24	710	69.8679	1	54		96
FALSE	fup	36	1046	84.3369	1	54		96
FALSE	fup	48	1431	65.409	1	54		96
FALSE	fup	60	1813	72.2229	1	54		96
FALSE	fup	72	2193	67.932	1	54		96
FALSE	fup	84	2522	79.0354	1	54		96
FALSE	fup	96	2914	78.4822	1	54		96	last visit
TRUE	rec	6	100	55.4577	1	55	surveillance	84	recurrence
TRUE	fup	6	184	55.4577	2	55	surveillance	84
TRUE	fup	12	366	34.3689	1	55	surveillance	84	12mo visit
TRUE	fup	24	729	24.2455	1	55	surveillance	84
TRUE	fup	36	1098	24.1832	1	55	surveillance	84
TRUE	fup	48	1459	18.1253	1	55	surveillance	84
TRUE	fup	60	1826	14.7591	1	55	surveillance	84
TRUE	fup	72	2204	17.8725	1	55	surveillance	84
TRUE	fup	84	2542	3.72506	1	55	surveillance	84	last visit
TRUE	rec	6	93	62.6026	1	56	surveillance	96	recurrence
TRUE	fup	6	185	58.4512	2	56	surveillance	96
TRUE	fup	12	366	51.1192	1	56	surveillance	96	12mo visit
TRUE	fup	24	730	56.6227	1	56	surveillance	96
TRUE	fup	36	1094	53.5887	1	56	surveillance	96
TRUE	fup	48	1450	41.0172	1	56	surveillance	96
TRUE	fup	60	1815	40.2203	1	56	surveillance	96
TRUE	fup	72	2137	38.9605	1	56	surveillance	96
TRUE	fup	84	2562	40.1619	1	56	surveillance	96
TRUE	fup	96	2962		1	56	surveillance	96	last visit
FALSE	fup	6	176	58.3559	1			96
FALSE	fup	12	373	52.7227	1			96	12mo visit
TRUE	fup	24	672	68.7057	1	57	missing	96
TRUE	rec	24	672	68.7057	2	57	missing	96	recurrence
TRUE	fup	36	1079	89.5799	1	57	missing	96
TRUE	fup	48	1399	72.12	1	57	missing	96
TRUE	fup	60	1772	74.8046	1	57	missing	96
TRUE	fup	72	2108	74.281	1	57	missing	96
TRUE	fup	84	2535	72.1573	1	57	missing	96
TRUE	fup	96	2885	67.9352	1	57	missing	96	last visit
FALSE	fup	6	172	71.6213	1	58		96
FALSE	fup	12	361	69.581	1	58		96	12mo visit
FALSE	fup	24	729	78.73	1	58		96
FALSE	fup	36	1089	79.8699	1	58		96
FALSE	fup	48	1446	67.487	1	58		96
FALSE	fup	60	1723	59.1112	1	58		96
FALSE	fup	72	2167	76.5486	1	58		96
FALSE	fup	84	2558	68.0018	1	58		96
FALSE	fup	96	2948	78.8116	1	58		96	last visit
TRUE	fup	6	189	79.447	1	59	surveillance	96
TRUE	fup	12	365	76.1087	1	59	surveillance	96	12mo visit
TRUE	fup	24	777	93.6865	1	59	surveillance	96
TRUE	fup	36	1121	105.276	1	59	surveillance	96
TRUE	fup	48	1436	106.517	1	59	surveillance	96
TRUE	fup	60	1939	111.562	1	59	surveillance	96
TRUE	fup	72	2184	112.202	1	59	surveillance	96
TRUE	fup	84	2548	106.301	1	59	surveillance	96
TRUE	fup	96	2919	108.196	1	59	surveillance	96	last visit
FALSE	fup	6	178	42.4718	1	60		84
FALSE	fup	12	360	57.4468	1	60		84	12mo visit
FALSE	fup	24	752	186.128	1	60		84
FALSE	fup	36	1060	51.7475	1	60		84
FALSE	fup	48	1396	56.9162	1	60		84
FALSE	fup	60	1793	37.8849	1	60		84
FALSE	fup	72	2220	42.2503	1	60		84
FALSE	fup	84	2570	52.5965	1	60		84	last visit
FALSE	fup	6	178	102.967	1	61		96
FALSE	fup	12	350	102.967	1	61		96	12mo visit
FALSE	fup	24	770	109.231	1	61		96
FALSE	fup	36	1080	119.759	1	61		96
FALSE	fup	48	1396	110.708	1	61		96
FALSE	fup	60	1928	117.261	1	61		96
FALSE	fup	72	2117	110.7	1	61		96
FALSE	fup	84	2502	97.4625	1	61		96
FALSE	fup	96	2852	87.7676	1	61		96	last visit
FALSE	fup	6	179	60.2882	1	62		84
FALSE	fup	12	365	56.1651	1	62		84	12mo visit
FALSE	fup	24	728	55.772	1	62		84
FALSE	fup	36	1113	48.6145	1	62		84
FALSE	fup	48	1480	35.4169	1	62		84
FALSE	fup	60	1870	40.0378	1	62		84
FALSE	fup	72	2235	37.1971	1	62		84
FALSE	fup	84	2572	42.0218	1	62		84	last visit
FALSE	fup	6	168	89.1575	1	63		60
FALSE	fup	12	369	91.8593	1	63		60	12mo visit
FALSE	fup	24	735	75.058	1	63		60
FALSE	fup	36	1049	81.8425	1	63		60
FALSE	fup	48	1412	86.0283	1	63		60
FALSE	fup	60	1818	80.7007	1	63		60	last visit
FALSE	fup	6	177	62.4686	1			84
FALSE	fup	12	356	63.2237	1			84	12mo visit
TRUE	rec	24	586	54.2534	1	64	surveillance	84	recurrence
TRUE	fup	24	717	52.4736	2	64	surveillance	84
TRUE	fup	36	1080	49.2566	1	64	surveillance	84
TRUE	fup	48	1459	54.0343	1	64	surveillance	84
TRUE	fup	60	1826	56.0501	1	64	surveillance	84
TRUE	fup	72	2232	59.8904	1	64	surveillance	84
TRUE	fup	84	2503	57.7032	1	64	surveillance	84	last visit
FALSE	fup	6	203	42.1527	1	65		96
FALSE	fup	12	357	73.0687	1	65		96	12mo visit
FALSE	fup	24	728	66.6196	1	65		96
FALSE	fup	36	1079	61.8778	1	65		96
FALSE	fup	48	1455	56.9714	1	65		96
FALSE	fup	60	1791	63.0811	1	65		96
FALSE	fup	72	2158	72.1059	1	65		96
FALSE	fup	84	2621	70.053	1	65		96
FALSE	fup	96	2913	84.2274	1	65		96	last visit
FALSE	fup	6	185	35.6665	1			84
TRUE	fup	12	363	41.0306	1	66	surveillance	84	12mo visit
TRUE	rec	12	363	41.0306	2	66	surveillance	84	recurrence
TRUE	fup	24	727	41.3305	1	66	surveillance	84
TRUE	fup	36	1090	41.6398	1	66	surveillance	84
TRUE	fup	48	1475	53.5671	1	66	surveillance	84
TRUE	fup	60	1832		1	66	surveillance	84
TRUE	fup	72	2181		1	66	surveillance	84
TRUE	fup	84	2561	63.1004	1	66	surveillance	84	last visit
FALSE	fup	6	179	80.186	1	67		84
FALSE	fup	12	364	92.8582	1	67		84	12mo visit
FALSE	fup	24	728	104.005	1	67		84
FALSE	fup	36	1113	103.277	1	67		84
FALSE	fup	48	1470	98.2405	1	67		84
FALSE	fup	60	1841	98.2168	1	67		84
FALSE	fup	72	2233	92.1681	1	67		84
FALSE	fup	84	2524	92.6048	1	67		84	last visit
TRUE	rec	6	163	70.6755	1	68	missing	84	recurrence
TRUE	fup	6	166	70.6755	2	68	missing	84
TRUE	fup	12	413	77.5121	1	68	missing	84	12mo visit
TRUE	fup	24	656	80.0309	1	68	missing	84
TRUE	fup	36	1048	76.4307	1	68	missing	84
TRUE	fup	48	1472	69.2017	1	68	missing	84
TRUE	fup	60	1813	82.4285	1	68	missing	84
TRUE	fup	72	2191	71.3974	1	68	missing	84
TRUE	fup	84	2595	67.1611	1	68	missing	84	last visit
FALSE	fup	6	185	47.753	1			84
FALSE	fup	12	359	62.7811	1			84	12mo visit
TRUE	rec	12	374	62.7811	2	69	surveillance	84	recurrence
TRUE	fup	24	774	60.7378	1	69	surveillance	84
TRUE	fup	36	1127	45.0121	1	69	surveillance	84
TRUE	fup	48	1498	51.8718	1	69	surveillance	84
TRUE	fup	60	1871	50.7248	1	69	surveillance	84
TRUE	fup	72	2268	59.0549	1	69	surveillance	84
TRUE	fup	84	2563	59.0549	1	69	surveillance	84	last visit
FALSE	fup	6	183	30.9326	1	70		72
FALSE	fup	12	449	28.6206	1	70		72	12mo visit
FALSE	fup	24	763	31.7404	1	70		72
FALSE	fup	36	1101	26.8001	1	70		72
FALSE	fup	48	1505	33.2089	1	70		72
FALSE	fup	60	1826		1	70		72
FALSE	fup	72	2198	30.3338	1	70		72	last visit
FALSE	fup	6	189	44.0086	1	71		72
FALSE	fup	12	366	39.0046	1	71		72	12mo visit
FALSE	fup	24	742	33.707	1	71		72
FALSE	fup	36	1103	25.3813	1	71		72
FALSE	fup	48	1464	39.0985	1	71		72
FALSE	fup	60	1836	29.6915	1	71		72
FALSE	fup	72	2193	33.2317	1	71		72	last visit
FALSE	fup	6	191	52.1888	1			84
FALSE	fup	12	360	68.6625	1			84	12mo visit
FALSE	fup	24	731	61.7845	1			84
FALSE	fup	36	1102	48.3664	1			84
TRUE	rec	48	1325	32.5779	1	72	diagnostic	84	recurrence
TRUE	fup	48	1449	41.8138	2	72	diagnostic	84
TRUE	fup	60	1809	32.1484	1	72	diagnostic	84
TRUE	fup	72	2170	24.4359	1	72	diagnostic	84
TRUE	fup	84	2425	5.89478	1	72	diagnostic	84	last visit
FALSE	fup	6	174	49.4491	1	73		84
FALSE	fup	12	353	55.4419	1	73		84	12mo visit
FALSE	fup	24	731	47.894	1	73		84
FALSE	fup	36	1102	52.7162	1	73		84
FALSE	fup	48	1441	54.791	1	73		84
FALSE	fup	60	1738	59.3374	1	73		84
FALSE	fup	72	2176	50.2633	1	73		84
FALSE	fup	84	2523	49.9115	1	73		84	last visit
FALSE	fup	6	202	62.7174	1			36
FALSE	fup	12	335	42.9314	1			36	12mo visit
TRUE	rec	12	356	43.7885	2	74	diagnostic	36	recurrence
TRUE	fup	24	604	31.4995	1	74	diagnostic	36
TRUE	fup	36	994	3.11194	1	74	diagnostic	36	last visit
FALSE	fup	6	182	42.9276	1			84
FALSE	fup	12	357	48.0145	1			84	12mo visit
FALSE	fup	24	735	45.3976	1			84
TRUE	rec	36	1015	53.4124	1	75	missing	84	recurrence
TRUE	fup	36	1101	56.6501	2	75	missing	84
TRUE	fup	48	1463	60.3127	1	75	missing	84
TRUE	fup	60	1834	51.3563	1	75	missing	84
TRUE	fup	72	2184	55.4688	1	75	missing	84
TRUE	fup	84	2541	62.0033	1	75	missing	84	last visit
TRUE	fup	6	175	43.4285	1	76	surveillance	84
TRUE	rec	6	175	43.4285	2	76	surveillance	84	recurrence
TRUE	fup	12	357	49.7787	1	76	surveillance	84	12mo visit
TRUE	fup	24	715	47.2654	1	76	surveillance	84
TRUE	fup	36	1079	49.0842	1	76	surveillance	84
TRUE	fup	48	1471	62.176	1	76	surveillance	84
TRUE	fup	60	1849	66.6684	1	76	surveillance	84
TRUE	fup	72	2192	60.1873	1	76	surveillance	84
TRUE	fup	84	2552	63.2237	1	76	surveillance	84	last visit
FALSE	fup	6	155	59.1029	1	77		84
FALSE	fup	12	321	74.2135	1	77		84	12mo visit
FALSE	fup	24	686	81.6263	1	77		84
FALSE	fup	36	1086	76.4984	1	77		84
FALSE	fup	48	1535	67.4871	1	77		84
FALSE	fup	60	1826		1	77		84
FALSE	fup	72	2121	81.2877	1	77		84
FALSE	fup	84	2487	72.732	1	77		84	last visit
FALSE	fup	6	207	32.7861	1	78		72
FALSE	fup	12	361	36.7503	1	78		72	12mo visit
FALSE	fup	36	1111	29.2732	1	78		72
FALSE	fup	48	1497	30.2793	1	78		72
FALSE	fup	60	1860	32.2284	1	78		72
FALSE	fup	72	2195		1	78		72	last visit
FALSE	fup	6	182	99.1022	1			84
FALSE	fup	12	361	118.74	1			84	12mo visit
FALSE	fup	24	746	122.649	1			84
FALSE	fup	36	1096	77.7352	1			84
TRUE	rec	48	1345	93.8739	1	79	diagnostic	84	recurrence
TRUE	fup	48	1497	97.0356	2	79	diagnostic	84
TRUE	fup	60	1833	103.25	1	79	diagnostic	84
TRUE	fup	72	2196	91.0742	1	79	diagnostic	84
TRUE	fup	84	2552	76.6452	1	79	diagnostic	84	last visit
FALSE	fup	6	167	23.8261	1	80		72
FALSE	fup	12	372	21.4611	1	80		72	12mo visit
FALSE	fup	24	744	25.7149	1	80		72
FALSE	fup	36	1108	26.2165	1	80		72
FALSE	fup	48	1491	26.4551	1	80		72
FALSE	fup	60	1827	28.4382	1	80		72
FALSE	fup	72	2261	21.1922	1	80		72	last visit
FALSE	fup	12	380	43.2193	1	81		84	12mo visit
FALSE	fup	24	748	45.4516	1	81		84
FALSE	fup	36	1107	44.3871	1	81		84
FALSE	fup	48	1453	41.9816	1	81		84
FALSE	fup	60	1813	39.1811	1	81		84
FALSE	fup	72	2190	42.7524	1	81		84
FALSE	fup	84	2557	38.3445	1	81		84	last visit
FALSE	fup	6	175	23.2284	1	82		84
FALSE	fup	12	365	32.3328	1	82		84	12mo visit
FALSE	fup	24	718	28.5767	1	82		84
FALSE	fup	36	1068	32.9991	1	82		84
FALSE	fup	48	1441	29.4446	1	82		84
FALSE	fup	60	1821	29.2385	1	82		84
FALSE	fup	72	2188	29.0339	1	82		84
FALSE	fup	84	2546	25.8278	1	82		84	last visit
FALSE	fup	6	177	44.644	1	83		72
FALSE	fup	12	375	48.4602	1	83		72	12mo visit
FALSE	fup	24	738	50.4422	1	83		72
FALSE	fup	36	1190	53.0476	1	83		72
FALSE	fup	48	1470	54.5013	1	83		72
FALSE	fup	60	1862	52.7501	1	83		72
FALSE	fup	72	2185	51.9414	1	83		72	last visit
FALSE	fup	6	169	69.8712	1	84		72
FALSE	fup	12	365	80.1045	1	84		72	12mo visit
FALSE	fup	24	743	73.4654	1	84		72
FALSE	fup	36	1107	75.4311	1	84		72
FALSE	fup	48	1466	87.6018	1	84		72
FALSE	fup	60	1817	75.228	1	84		72
FALSE	fup	72	2202	88.6551	1	84		72	last visit
FALSE	fup	6	181	29.9676	1	85		60
FALSE	fup	12	357	30.3238	1	85		60	12mo visit
FALSE	fup	24	738	37.3011	1	85		60
FALSE	fup	36	1127	32.3409	1	85		60
FALSE	fup	48	1479	29.8805	1	85		60
FALSE	fup	60	1827	27.7195	1	85		60	last visit
FALSE	fup	6	164	73.4654	1	86		84
FALSE	fup	12	353	81.8607	1	86		84	12mo visit
FALSE	fup	24	731	84.3369	1	86		84
FALSE	fup	36	1092	83.7466	1	86		84
FALSE	fup	48	1458	67.6924	1	86		84
FALSE	fup	60	1823	74.1785	1	86		84
FALSE	fup	72	2208	75.3752	1	86		84
FALSE	fup	84	2569	71.5092	1	86		84	last visit
FALSE	fup	6	168	53.1795	1	87		84
FALSE	fup	12	357	53.3225	1	87		84	12mo visit
FALSE	fup	24	721	59.8828	1	87		84
FALSE	fup	36	1071	67.3801	1	87		84
FALSE	fup	48	1449	63.1118	1	87		84
FALSE	fup	60	1848	58.6341	1	87		84
FALSE	fup	72	2177	54.1088	1	87		84
FALSE	fup	84	2584	64.7374	1	87		84	last visit
FALSE	fup	6	186	83.6374	1	88		72
FALSE	fup	12	353	97.1701	1	88		72	12mo visit
FALSE	fup	24	705	68.0055	1	88		72
FALSE	fup	36	1055	72.5084	1	88		72
FALSE	fup	48	1489	72.0008	1	88		72
FALSE	fup	60	1846	74.2068	1	88		72
FALSE	fup	72	2217	75.5871	1	88		72	last visit
FALSE	fup	6	175	32.7692	1			84
FALSE	fup	12	335	37.2703	1			84	12mo visit
FALSE	fup	24	708	49.4302	1			84
FALSE	fup	36	1099	66.2955	1			84
TRUE	fup	48	1458	45.6017	1	89	missing	84
TRUE	rec	48	1458	45.6017	2	89	missing	84	recurrence
TRUE	fup	60	1840	38.7757	1	89	missing	84
TRUE	fup	72	2182	46.9867	1	89	missing	84
TRUE	fup	84	2564	47.7242	1	89	missing	84	last visit
FALSE	fup	6	164	51.2168	1	90		84
FALSE	fup	12	360	46.4927	1	90		84	12mo visit
FALSE	fup	24	738	45.812	1	90		84
FALSE	fup	36	1088	51.8042	1	90		84
FALSE	fup	48	1437	51.4416	1	90		84
FALSE	fup	60	1802	47.7845	1	90		84
FALSE	fup	72	2201	34.9227	1	90		84
FALSE	fup	84	2572	43.2302	1	90		84	last visit
FALSE	fup	6	169	58.583	1	91		84
FALSE	fup	12	351	62.2343	1	91		84	12mo visit
FALSE	fup	24	702	53.4124	1	91		84
FALSE	fup	36	1086	67.6014	1	91		84
FALSE	fup	48	1409	70.2621	1	91		84
FALSE	fup	60	1773	76.8595	1	91		84
FALSE	fup	72	2137	78.2891	1	91		84
FALSE	fup	84	2501	69.6052	1	91		84	last visit
FALSE	fup	6	174	65.6103	1	92		72
FALSE	fup	12	363	63.1899	1	92		72	12mo visit
FALSE	fup	24	713	59.7849	1	92		72
FALSE	fup	36	1112	71.4511	1	92		72
FALSE	fup	48	1476	67.1979	1	92		72
FALSE	fup	60	1847	60.2647	1	92		72
FALSE	fup	72	2204	61.3378	1	92		72	last visit
FALSE	fup	6	185	49.7573	1	93		72
FALSE	fup	12	367	68.5447	1	93		72	12mo visit
FALSE	fup	24	731	60.5819	1	93		72
FALSE	fup	36	1137	73.0245	1	93		72
FALSE	fup	60	1879	72.0057	1	93		72
FALSE	fup	72	2220	51.4319	1	93		72	last visit
FALSE	fup	6	201	53.657	1	94		60
FALSE	fup	12	404	60.6116	1	94		60	12mo visit
FALSE	fup	24	719	45.6213	1	94		60
FALSE	fup	36	1111	35.9471	1	94		60
FALSE	fup	48	1510	40.2486	1	94		60
FALSE	fup	60	1834	38.6785	1	94		60	last visit
FALSE	fup	6	181	52.2479	1	95		72
FALSE	fup	12	358	48.8276	1	95		72	12mo visit
FALSE	fup	24	729	45.0367	1	95		72
FALSE	fup	36	1100	48.9733	1	95		72
FALSE	fup	48	1465	47.8094	1	95		72
FALSE	fup	60	1829	41.7613	1	95		72
FALSE	fup	72	2193	48.7874	1	95		72	last visit
FALSE	fup	6	177	66.1176	1	96		72
FALSE	fup	12	364	65.6548	1	96		72	12mo visit
FALSE	fup	24	737	68.4936	1	96		72
FALSE	fup	36	1072	79.9303	1	96		72
FALSE	fup	48	1429	71.1041	1	96		72
FALSE	fup	60	1723	63.6694	1	96		72
FALSE	fup	72	2102	64.4586	1	96		72	last visit
FALSE	fup	6	171	62.1732	1	97		72
FALSE	fup	12	395	59.7443	1	97		72	12mo visit
FALSE	fup	24	702	77.8255	1	97		72
FALSE	fup	36	1049	61.3058	1	97		72
FALSE	fup	48	1518	48.4025	1	97		72
FALSE	fup	60	1861	68.2662	1	97		72
FALSE	fup	72	2127	47.1913	1	97		72	last visit
FALSE	fup	6	192	51.7872	1	98		72
FALSE	fup	12	379	52.8198	1	98		72	12mo visit
FALSE	fup	24	759	50.1777	1	98		72
FALSE	fup	36	1123	55.0488	1	98		72
FALSE	fup	48	1452	55.1843	1	98		72
FALSE	fup	60	1830	41.7613	1	98		72
FALSE	fup	72	2216	32.8076	1	98		72	last visit
FALSE	fup	6	174	66.9843	1	99		72
FALSE	fup	12	364	66.9843	1	99		72	12mo visit
FALSE	fup	24	723	58.9349	1	99		72
FALSE	fup	36	1123	64.6755	1	99		72
FALSE	fup	48	1451	60.424	1	99		72
FALSE	fup	60	1837	62.4687	1	99		72
FALSE	fup	72	2211	61.4018	1	99		72	last visit
TRUE	rec	6	94	58.9034	1	100	surveillance	72	recurrence
TRUE	fup	6	184	43.4695	2	100	surveillance	72
TRUE	fup	12	365	74.756	1	100	surveillance	72	12mo visit
TRUE	fup	24	732	72.0493	1	100	surveillance	72
TRUE	fup	36	1107	76.0042	1	100	surveillance	72
TRUE	fup	48	1488	73.197	1	100	surveillance	72
TRUE	fup	60	1835	74.9439	1	100	surveillance	72
TRUE	fup	72	2178	62.5963	1	100	surveillance	72	last visit
FALSE	fup	6	183	35.2452	1	101		72
FALSE	fup	12	365	36.424	1	101		72	12mo visit
FALSE	fup	24	749	41.6608	1	101		72
FALSE	fup	36	1170	17.8534	1	101		72
FALSE	fup	48	1461	29.6356	1	101		72
FALSE	fup	60	1826	24.7529	1	101		72
FALSE	fup	72	2169	26.3671	1	101		72	last visit
FALSE	fup	6	168	55.8598	1	102		60
FALSE	fup	12	350	60.0864	1	102		60	12mo visit
FALSE	fup	24	777	54.0335	1	102		60
FALSE	fup	36	1106	50.7428	1	102		60
FALSE	fup	48	1414	44.2312	1	102		60
FALSE	fup	60	1764	31.5299	1	102		60	last visit
FALSE	fup	6	168	35.9179	1	103		72
FALSE	fup	12	357	34.5749	1	103		72	12mo visit
FALSE	fup	24	737	53.7368	1	103		72
FALSE	fup	36	1126	41.035	1	103		72
FALSE	fup	48	1392	41.9451	1	103		72
FALSE	fup	60	1780	40.1749	1	103		72
FALSE	fup	72	2107	45.6739	1	103		72	last visit
FALSE	fup	6	184	44.1509	1	104		72
FALSE	fup	12	363	30.1631	1	104		72	12mo visit
FALSE	fup	24	734	25.8808	1	104		72
FALSE	fup	36	1092	21.6026	1	104		72
FALSE	fup	48	1462	19.9154	1	104		72
FALSE	fup	60	1841	23.3744	1	104		72
FALSE	fup	72	2200	24.9186	1	104		72	last visit
FALSE	fup	6	172	40.8987	1	105		72
FALSE	fup	12	349	34.1787	1	105		72	12mo visit
FALSE	fup	24	730	46.2203	1	105		72
FALSE	fup	36	1096	35.9505	1	105		72
FALSE	fup	48	1472	21.5474	1	105		72
FALSE	fup	60	1852	29.6713	1	105		72
FALSE	fup	72	2025	12.1364	1	105		72	last visit
FALSE	fup	6	177	60.4821	1	106		60
FALSE	fup	12	372	64.0271	1	106		60	12mo visit
FALSE	fup	24	729	62.7533	1	106		60
FALSE	fup	36	1100	39.0109	1	106		60
FALSE	fup	48	1481	33.6293	1	106		60
FALSE	fup	60	1828	46.5525	1	106		60	last visit
FALSE	fup	6	177	57.6065	1	107		60
FALSE	fup	12	366	67.5243	1	107		60	12mo visit
FALSE	fup	24	735	90.8846	1	107		60
FALSE	fup	36	1065	71.6457	1	107		60
FALSE	fup	48	1465	76.9177	1	107		60
FALSE	fup	60	1758	76.9177	1	107		60	last visit
FALSE	fup	6	179	80.3514	1	108		72
FALSE	fup	12	345	97.7005	1	108		72	12mo visit
FALSE	fup	24	718	93.0687	1	108		72
FALSE	fup	36	1093	91.0564	1	108		72
FALSE	fup	48	1481	94.634	1	108		72
FALSE	fup	60	1807	95.519	1	108		72
FALSE	fup	72	2069	97.0416	1	108		72	last visit
FALSE	fup	6	169	96.9109	1			60
TRUE	rec	12	260	101.314	1	109	surveillance	60	recurrence
TRUE	fup	12	366	101.314	2	109	surveillance	60	12mo visit
TRUE	fup	24	737	83.8131	1	109	surveillance	60
TRUE	fup	36	1097	82.2956	1	109	surveillance	60
TRUE	fup	48	1451	84.5508	1	109	surveillance	60
TRUE	fup	60	1828	79.3672	1	109	surveillance	60	last visit
FALSE	fup	12	350	25.8072	1	110		48	12mo visit
FALSE	fup	24	735	32.4314	1	110		48
FALSE	fup	36	1097	36.4214	1	110		48
FALSE	fup	48	1454	43.2127	1	110		48	last visit
FALSE	fup	6	179	46.9672	1	111		72
FALSE	fup	12	359	58.574	1	111		72	12mo visit
FALSE	fup	24	737	58.6892	1	111		72
FALSE	fup	36	1096	58.8085	1	111		72
FALSE	fup	48	1461	66.8021	1	111		72
FALSE	fup	60	1830	67.7078	1	111		72
FALSE	fup	72	2235	78.4341	1	111		72	last visit
FALSE	fup	6	219	52.6162	1	112		48
FALSE	fup	12	380	43.5591	1	112		48	12mo visit
FALSE	fup	24	730	41.0588	1	112		48
FALSE	fup	36	1115	49.2436	1	112		48
FALSE	fup	48	1470	41.6977	1	112		48	last visit
FALSE	fup	6	203	75.6692	1	113		60
FALSE	fup	12	359	62.803	1	113		60	12mo visit
FALSE	fup	24	743	47.7272	1	113		60
FALSE	fup	36	1069	49.2037	1	113		60
FALSE	fup	48	1464	50.7868	1	113		60
FALSE	fup	60	1813	54.1334	1	113		60	last visit
FALSE	fup	6	181	78.3468	1	114		60
FALSE	fup	12	366	82.968	1	114		60	12mo visit
FALSE	fup	24	730	69.8996	1	114		60
FALSE	fup	36	1092	64.1182	1	114		60
FALSE	fup	48	1441	67.538	1	114		60
FALSE	fup	60	1821	65.7384	1	114		60	last visit
FALSE	fup	6	191	39.5288	1	115		60
FALSE	fup	12	371	39.8652	1	115		60	12mo visit
FALSE	fup	24	735	35.6566	1	115		60
FALSE	fup	36	1092	37.8288	1	115		60
FALSE	fup	48	1456	34.6626	1	115		60
FALSE	fup	60	1824	37.5849	1	115		60	last visit
FALSE	fup	6	171	39.0589	1	116		60
FALSE	fup	12	367	56.2212	1	116		60	12mo visit
FALSE	fup	24	730	54.791	1	116		60
FALSE	fup	36	1075	48.4858	1	116		60
FALSE	fup	48	1461	40.2026	1	116		60
FALSE	fup	60	1828	57.3613	1	116		60	last visit
FALSE	fup	6	184	44.3326	1	117		60
FALSE	fup	12	365	48.3627	1	117		60	12mo visit
FALSE	fup	24	736	47.184	1	117		60
FALSE	fup	36	1102	57.8	1	117		60
FALSE	fup	48	1459	47.7786	1	117		60
FALSE	fup	60	1830	41.4355	1	117		60	last visit
FALSE	fup	6	180	63.3894	1	118		60
FALSE	fup	12	350	77.6542	1	118		60	12mo visit
FALSE	fup	24	730		1	118		60
FALSE	fup	36	1177	89.1575	1	118		60
FALSE	fup	48	1498	94.7146	1	118		60
FALSE	fup	60	1856	94.0516	1	118		60	last visit
FALSE	fup	6	131	52.1687	1	119		60
FALSE	fup	12	368	62.3173	1	119		60	12mo visit
FALSE	fup	24	747	50.4782	1	119		60
FALSE	fup	36	1138	43.5173	1	119		60
FALSE	fup	48	1509	49.774	1	119		60
FALSE	fup	60	1823	47.6341	1	119		60	last visit
FALSE	fup	6	200	40.6552	1	120		60
FALSE	fup	12	360	43.3573	1	120		60	12mo visit
FALSE	fup	36	1128	40.1161	1	120		60
FALSE	fup	48	1443	40.7816	1	120		60
FALSE	fup	60	1821	37.2357	1	120		60	last visit
FALSE	fup	6	183	60.0635	1	121		60
FALSE	fup	12	362	82.7846	1	121		60	12mo visit
FALSE	fup	24	723	76.7162	1	121		60
FALSE	fup	36	1098	77.0408	1	121		60
FALSE	fup	48	1461	70.115	1	121		60
FALSE	fup	60	1846	66.8048	1	121		60	last visit
FALSE	fup	6	189	70.121	1	122		60
FALSE	fup	12	366	68.4782	1	122		60	12mo visit
FALSE	fup	24	731	64.9377	1	122		60
FALSE	fup	36	1087	42.1815	1	122		60
FALSE	fup	48	1456	42.2218	1	122		60
FALSE	fup	60	1820	40.3071	1	122		60	last visit
FALSE	fup	6	166	65.6705	1			60
FALSE	fup	12	375	59.2021	1			60	12mo visit
TRUE	rec	12	407	62.9325	2	123	diagnostic	60	recurrence
TRUE	fup	24	734	51.4582	1	123	diagnostic	60
TRUE	fup	36	1093	49.622	1	123	diagnostic	60
TRUE	fup	48	1456	50.3665	1	123	diagnostic	60
TRUE	fup	60	1820	61.0846	1	123	diagnostic	60	last visit
FALSE	fup	6	178	40.5424	1	124		60
FALSE	fup	12	367	47.1424	1	124		60	12mo visit
FALSE	fup	24	728	42.138	1	124		60
FALSE	fup	36	1086	43.178	1	124		60
FALSE	fup	48	1464	41.8745	1	124		60
FALSE	fup	60	1809	44.7	1	124		60	last visit
FALSE	fup	6	174	63.1091	1	125		60
FALSE	fup	12	364	75.3713	1	125		60	12mo visit
FALSE	fup	24	731	71.275	1	125		60
FALSE	fup	36	1113	80.2842	1	125		60
FALSE	fup	48	1486	76.6565	1	125		60
FALSE	fup	60	1826		1	125		60	last visit
FALSE	fup	6	175	49.4777	1	126		60
FALSE	fup	12	357	52.1888	1	126		60	12mo visit
FALSE	fup	24	693	72.2835	1	126		60
FALSE	fup	36	1102	63.3444	1	126		60
FALSE	fup	48	1500	59.2481	1	126		60
FALSE	fup	60	1786	68.3153	1	126		60	last visit
TRUE	rec	6	150	19.3276	1	127	surveillance	60	recurrence
TRUE	fup	6	170	29.9506	2	127	surveillance	60
TRUE	fup	12	366	38.2444	1	127	surveillance	60	12mo visit
TRUE	fup	24	739	30.3932	1	127	surveillance	60
TRUE	fup	36	1111	37.7108	1	127	surveillance	60
TRUE	fup	48	1489	36.1789	1	127	surveillance	60
TRUE	fup	60	1762	39.0887	1	127	surveillance	60	last visit
FALSE	fup	6	185	75.9629	1	128		48
FALSE	fup	12	361	64.1846	1	128		48	12mo visit
FALSE	fup	24	739	64.3675	1	128		48
FALSE	fup	36	1024	65.2071	1	128		48
FALSE	fup	48	1437	67.4597	1	128		48	last visit
FALSE	fup	6	183	48.079	1	129		60
FALSE	fup	12	373	41.6977	1	129		60	12mo visit
FALSE	fup	24	730	48.9733	1	129		60
FALSE	fup	36	1108	55.7143	1	129		60
FALSE	fup	48	1485	53.2729	1	129		60
FALSE	fup	60	1850	55.4688	1	129		60	last visit
TRUE	fup	6	178	85.3166	1	130	diagnostic	12
TRUE	fup	12	353	73.7033	1	130	diagnostic	12	12mo visit
FALSE	fup	6	189	37.6769	1	131		24
FALSE	fup	12	378	51.6442	1	131		24	12mo visit
FALSE	fup	24	737	45.6083	1	131		24	last visit
FALSE	fup	6	186	57.5983	1	132		48
FALSE	fup	12	360	62.3838	1	132		48	12mo visit
FALSE	fup	24	731	56.7947	1	132		48
FALSE	fup	36	1095	70.4738	1	132		48
FALSE	fup	48	1452	68.0177	1	132		48	last visit
FALSE	fup	6	174	36.6319	1	133		48
FALSE	fup	12	359	43.7811	1	133		48	12mo visit
FALSE	fup	24	771	35.4431	1	133		48
FALSE	fup	36	1142	41.0306	1	133		48
FALSE	fup	48	1471	37.7691	1	133		48	last visit
FALSE	fup	6	163	44.953	1	134		60
FALSE	fup	12	392	48.3056	1	134		60	12mo visit
FALSE	fup	24	731	56.1928	1	134		60
FALSE	fup	36	1102	57.7465	1	134		60
FALSE	fup	48	1471	59.9391	1	134		60
FALSE	fup	60	1844	63.5083	1	134		60	last visit
FALSE	fup	6	181	48.5848	1			60
TRUE	fup	12	366	43.3539	1	135	surveillance	60	12mo visit
TRUE	rec	12	366	43.3539	2	135	surveillance	60	recurrence
TRUE	fup	24	713	41.5017	1	135	surveillance	60
TRUE	fup	36	1099	31.1293	1	135	surveillance	60
TRUE	fup	48	1490	36.8919	1	135	surveillance	60
TRUE	fup	60	1854	32.7946	1	135	surveillance	60	last visit
FALSE	fup	6	181	41.3253	1	136		6	last visit
FALSE	fup	6	175	35.153	1	137		48
FALSE	fup	12	375	28.0666	1	137		48	12mo visit
FALSE	fup	24	828	37.8288	1	137		48
FALSE	fup	36	1103	26.2806	1	137		48
FALSE	fup	48	1484	27.1621	1	137		48	last visit
FALSE	fup	6	174	71.1506	1	138		48
FALSE	fup	12	364	83.1604	1	138		48	12mo visit
FALSE	fup	24	732	70.9298	1	138		48
FALSE	fup	36	1128	75.3752	1	138		48
FALSE	fup	48	1506	66.9843	1	138		48	last visit
FALSE	fup	6	182	59.2679	1	139		48
FALSE	fup	12	364	68.4347	1	139		48	12mo visit
FALSE	fup	24	702	61.6273	1	139		48
FALSE	fup	36	1101	60.4853	1	139		48
FALSE	fup	48	1464	76.6522	1	139		48	last visit
FALSE	fup	6	169	69.2384	1			48
TRUE	rec	6	198	68.3489	2	140	surveillance	48	recurrence
TRUE	fup	12	368	69.2384	1	140	surveillance	48	12mo visit
TRUE	fup	24	746	60.0619	1	140	surveillance	48
TRUE	fup	36	1114	64.8835	1	140	surveillance	48
TRUE	fup	48	1471	59.9198	1	140	surveillance	48	last visit
FALSE	fup	6	202	45.6173	1			24
TRUE	rec	6	239	4.79091	2	141	diagnostic	24	recurrence
TRUE	fup	12	364	15.4436	1	141	diagnostic	24	12mo visit
TRUE	fup	24	562	5.9206	1	141	diagnostic	24	last visit
FALSE	fup	6	182	75.0334	1	142		48
FALSE	fup	12	366	71.2153	1	142		48	12mo visit
FALSE	fup	24	750	76.6255	1	142		48
FALSE	fup	36	1105	78.8855	1	142		48
FALSE	fup	48	1462	87.9003	1	142		48	last visit
FALSE	fup	6	192	62.979	1	143		48
FALSE	fup	12	379	75.1921	1	143		48	12mo visit
FALSE	fup	24	744	74.6657	1	143		48
FALSE	fup	36	1116	65.6932	1	143		48
FALSE	fup	48	1459	70.2574	1	143		48	last visit
FALSE	fup	6	170	37.9828	1	144		12
FALSE	fup	12	352	37.9828	1	144		12	12mo visit
FALSE	fup	6	176	52.8751	1	145		48
FALSE	fup	12	365	65.5326	1	145		48	12mo visit
FALSE	fup	24	736	56.1654	1	145		48
FALSE	fup	36	1083	59.8982	1	145		48
FALSE	fup	48	1468	69.5748	1	145		48	last visit
FALSE	fup	6	176	41.2903	1	146		48
FALSE	fup	12	366	53.1795	1	146		48	12mo visit
FALSE	fup	24	758	50.3617	1	146		48
FALSE	fup	36	1092	46.9366	1	146		48
FALSE	fup	48	1451	49.2011	1	146		48	last visit
FALSE	fup	6	184	96.8556	1	147		48
FALSE	fup	12	373	96.8556	1	147		48	12mo visit
FALSE	fup	24	731	97.7599	1	147		48
FALSE	fup	36	1097	90.2013	1	147		48
FALSE	fup	48	1458	99.2457	1	147		48	last visit
FALSE	fup	6	214	52.0902	1	148		48
FALSE	fup	12	364	43.4445	1	148		48	12mo visit
FALSE	fup	24	728	34.1882	1	148		48
FALSE	fup	36	1096	29.443	1	148		48
FALSE	fup	48	1450	23.8802	1	148		48	last visit
FALSE	fup	6	189	17.4315	1	149		48
FALSE	fup	12	378	16.1421	1	149		48	12mo visit
FALSE	fup	24	735	22.0437	1	149		48
FALSE	fup	36	1097	21.8893	1	149		48
FALSE	fup	48	1455	23.1155	1	149		48	last visit
FALSE	fup	6	175	53.9447	1	150		48
FALSE	fup	12	373	68.7574	1	150		48	12mo visit
FALSE	fup	24	716	97.7595	1	150		48
FALSE	fup	36	1095	77.1035	1	150		48
FALSE	fup	48	1441	96.3957	1	150		48	last visit
FALSE	fup	6	172	39.0701	1	151		48
FALSE	fup	12	361	46.6913	1	151		48	12mo visit
FALSE	fup	24	721	44.9218	1	151		48
FALSE	fup	36	1071	43.5854	1	151		48
FALSE	fup	48	1439	40.4764	1	151		48	last visit
FALSE	fup	6	169	64.5672	1	152		48
FALSE	fup	12	360	70.5223	1	152		48	12mo visit
FALSE	fup	24	723	75.2144	1	152		48
FALSE	fup	36	1096	67.5258	1	152		48
FALSE	fup	48	1442	55.5751	1	152		48	last visit
FALSE	fup	6	175	32.1881	1	153		48
FALSE	fup	12	366	37.7922	1	153		48	12mo visit
FALSE	fup	24	716	38.9773	1	153		48
FALSE	fup	36	1073	35.407	1	153		48
FALSE	fup	48	1451	41.9614	1	153		48	last visit
FALSE	fup	6	161	50.6033	1	154		48
FALSE	fup	12	355	55.0695	1	154		48	12mo visit
FALSE	fup	24	789	54.2087	1	154		48
FALSE	fup	36	1136	53.8293	1	154		48
FALSE	fup	48	1521	53.4525	1	154		48	last visit
FALSE	fup	6	176	43.2542	1	155		36
FALSE	fup	12	368	48.7593	1	155		36	12mo visit
FALSE	fup	24	759	48.8989	1	155		36
FALSE	fup	36	1144	39.6247	1	155		36	last visit
FALSE	fup	6	181	42.2565	1			36
TRUE	fup	12	366	44.1419	1	156	surveillance	36	12mo visit
TRUE	rec	12	366	44.1419	2	156	surveillance	36	recurrence
TRUE	fup	24	727	45.8635	1	156	surveillance	36
TRUE	fup	36	1189	45.1257	1	156	surveillance	36	last visit
FALSE	fup	6	189	50.8967	1	157		24
FALSE	fup	12	357	48.2901	1	157		24	12mo visit
FALSE	fup	24	730	39.6529	1	157		24	last visit
FALSE	fup	6	181	63.3526	1	158		36
FALSE	fup	12	371	62.7095	1	158		36	12mo visit
FALSE	fup	24	742	57.5599	1	158		36
FALSE	fup	36	1127	55.5662	1	158		36	last visit
FALSE	fup	6	181	64.2974	1	159		36
FALSE	fup	12	366	61.2011	1	159		36	12mo visit
FALSE	fup	24	729	77.7097	1	159		36
FALSE	fup	36	1093	68.9156	1	159		36	last visit
TRUE	fup	6	179	52.8579	1	160	diagnostic	36
TRUE	fup	12	358	45.7906	1	160	diagnostic	36	12mo visit
TRUE	fup	24	718	49.4574	1	160	diagnostic	36
TRUE	fup	36	1102	45.9802	1	160	diagnostic	36	last visit
FALSE	fup	6	186	61.3402	1			36
TRUE	rec	6	206	63.0557	2	161	surveillance	36	recurrence
TRUE	fup	12	379	69.6778	1	161	surveillance	36	12mo visit
TRUE	fup	24	746	64.5702	1	161	surveillance	36
TRUE	fup	36	1089	68.0141	1	161	surveillance	36	last visit

## Sheet: Legend
rec	Reccurence observed yet?
visit	Follow-up visit (fup) or at recurrence
timepoint.cat	Time point: 0, 6, 12, …,
tt.fup	Time from TX to follow-up
egfr	eGFR value
n	Number of eGFR measurements for timepoint
pat.id	Pseudo patient identifier
biopsy_mod	Biopys modality
last.visit	Last visit (months)
time.visit	Time visit (needed for graphics)
