# Supplementary material for: Recurrence of IgA nephropathy after kidney transplantation: experience from the Swiss transplant cohort study
Source: BMC Nephrol. 2022 May 10;23:178. doi: 10.1186/s12882-022-02802-x (PMC9088042; doi:10.1186/s12882-022-02802-x)
Supplement: Supplementary file 4 — Additional file 4. [file 12882_2022_2802_MOESM4_ESM.xlsx]

## Sheet: proteinuria
rec	visit	timepoint.cat	tt.fup	prot_crea.new	log10.prot_crea	n	pat.id	biopsy_mod	last.visit	time.visit
TRUE	fup	6	184	24	1.39794	1	1	surveillance	132
TRUE	fup	12	345	21	1.34242	1	1	surveillance	132	12mo visit
TRUE	fup	24	712	17	1.25527	1	1	surveillance	132
TRUE	fup	36	1097	8	0.954243	1	1	surveillance	132
TRUE	fup	48	1451	27	1.44716	1	1	surveillance	132
TRUE	fup	60	1818	16	1.23045	1	1	surveillance	132
TRUE	fup	72	2245	11	1.07918	1	1	surveillance	132
TRUE	fup	84	2560	57	1.76343	1	1	surveillance	132
TRUE	fup	96	2910	20	1.32222	1	1	surveillance	132
TRUE	fup	108	3281	26	1.43136	1	1	surveillance	132
TRUE	fup	120	3631	18	1.27875	1	1	surveillance	132
TRUE	fup	132	3999	22	1.36173	1	1	surveillance	132	last visit
FALSE	fup	6	183	14	1.17609	1	2		132
FALSE	fup	12	365	7	0.90309	1	2		132	12mo visit
FALSE	fup	24	744	12	1.11394	1	2		132
FALSE	fup	36	1080	13	1.14613	1	2		132
FALSE	fup	48	1458	9	1	1	2		132
FALSE	fup	60	1836	8	0.954243	1	2		132
FALSE	fup	72	2179	5	0.778151	1	2		132
FALSE	fup	84	2560	0	0	1	2		132
FALSE	fup	96	2921	6	0.845098	1	2		132
FALSE	fup	108	3274	8	0.954243	1	2		132
FALSE	fup	120	3638	11.2	1.08636	1	2		132
FALSE	fup	132	4002	16	1.23045	1	2		132	last visit
FALSE	fup	6	172	16	1.23045	1	3		120
FALSE	fup	12	347	11	1.07918	1	3		120	12mo visit
FALSE	fup	24	859	9	1	1	3		120
FALSE	fup	36	1223	8	0.954243	1	3		120
FALSE	fup	48	1594	8	0.954243	1	3		120
FALSE	fup	60	1958	21	1.34242	1	3		120
FALSE	fup	72	2323	16	1.23045	1	3		120
FALSE	fup	84	2688	16	1.23045	1	3		120
FALSE	fup	96	3057	12	1.11394	1	3		120
FALSE	fup	108	3421	18	1.27875	1	3		120
FALSE	fup	120	3822	16	1.23045	1	3		120	last visit
FALSE	fup	6	176	7	0.90309	1	4		132
FALSE	fup	12	365	6	0.845098	1	4		132	12mo visit
FALSE	fup	24	779			1	4		132
FALSE	fup	36	1129	11	1.07918	1	4		132
FALSE	fup	48	1625	33.5	1.53782	1	4		132
FALSE	fup	108	3343	16	1.23045	1	4		132
FALSE	fup	120	3662	18	1.27875	1	4		132
FALSE	fup	132	4036	16.7	1.24797	1	4		132	last visit
FALSE	fup	6	175	25	1.41497	1	5		132
FALSE	fup	12	363	0	0	1	5		132	12mo visit
FALSE	fup	24	717	0	0	1	5		132
FALSE	fup	36	1102	0	0	1	5		132
FALSE	fup	48	1459	0	0	1	5		132
FALSE	fup	60	1830	0	0	1	5		132
FALSE	fup	72	2136	6.18	0.856124	1	5		132
FALSE	fup	84	2571	8.1	0.959041	1	5		132
FALSE	fup	96	2941			1	5		132
FALSE	fup	108	3220	0	0	1	5		132
FALSE	fup	120	3612	0	0	1	5		132
FALSE	fup	132	3977	8.81	0.991669	1	5		132	last visit
FALSE	fup	6	176	8	0.954243	1	6		108
FALSE	fup	12	379	12	1.11394	1	6		108	12mo visit
FALSE	fup	24	732	6	0.845098	1	6		108
FALSE	fup	36	1107	7	0.90309	1	6		108
FALSE	fup	48	1467	6	0.845098	1	6		108
FALSE	fup	60	1838	8	0.954243	1	6		108
FALSE	fup	72	2179	9	1	1	6		108
FALSE	fup	84	2584	9	1	1	6		108
FALSE	fup	96	2923	16	1.23045	1	6		108
FALSE	fup	108	3312	8	0.954243	1	6		108	last visit
FALSE	fup	6	185	16	1.23045	1	7		120
FALSE	fup	12	365	29	1.47712	1	7		120	12mo visit
FALSE	fup	24	794	307	2.48855	1	7		120
FALSE	fup	36	1179	82	1.91908	1	7		120
FALSE	fup	48	1487	93	1.97313	1	7		120
FALSE	fup	60	1865	150	2.17898	1	7		120
FALSE	fup	72	2208	9.4	1.01703	1	7		120
FALSE	fup	84	2572	52	1.72428	1	7		120
FALSE	fup	96	2936	32	1.51851	1	7		120
FALSE	fup	108	3326	48	1.6902	1	7		120
FALSE	fup	120	3782	40	1.61278	1	7		120	last visit
FALSE	fup	6	184	9	1	1			132
FALSE	fup	12	345	10	1.04139	1			132	12mo visit
FALSE	fup	24	720	11	1.07918	1			132
FALSE	fup	36	1070	11	1.07918	1			132
FALSE	fup	48	1434	11	1.07918	1			132
FALSE	fup	60	1805	26	1.43136	1			132
FALSE	fup	72	2183	50	1.70757	1			132
FALSE	fup	84	2540	60	1.78533	1			132
TRUE	rec	96	2800	136	2.13672	1	8	diagnostic	132	recurrence
TRUE	fup	96	2897	19	1.30103	2	8	diagnostic	132
TRUE	fup	108	3261	42	1.63347	1	8	diagnostic	132
TRUE	fup	120	3625	98	1.99564	1	8	diagnostic	132
TRUE	fup	132	4007	140	2.14922	1	8	diagnostic	132	last visit
TRUE	rec	6	146	13	1.14613	1	9	surveillance	132	recurrence
TRUE	fup	6	175	23	1.38021	2	9	surveillance	132
TRUE	fup	12	364	13	1.14613	1	9	surveillance	132	12mo visit
TRUE	fup	24	710	8	0.954243	1	9	surveillance	132
TRUE	fup	36	1071	16	1.23045	1	9	surveillance	132
TRUE	fup	48	1466	25	1.41497	1	9	surveillance	132
TRUE	fup	60	1830	23	1.38021	1	9	surveillance	132
TRUE	fup	72	2177	5	0.778151	1	9	surveillance	132
TRUE	fup	84	2537	7	0.90309	1	9	surveillance	132
TRUE	fup	96	2922	5	0.778151	1	9	surveillance	132
TRUE	fup	108	3265			1	9	surveillance	132
TRUE	fup	120	3643	9	1	1	9	surveillance	132
TRUE	fup	132	4014	0	0	1	9	surveillance	132	last visit
FALSE	fup	6	181	18	1.27875	1			132
TRUE	rec	12	259	14	1.17609	1	10	missing	132	recurrence
TRUE	fup	12	365	63	1.80618	2	10	missing	132	12mo visit
TRUE	fup	24	728	147	2.17026	1	10	missing	132
TRUE	fup	36	1083	119	2.07918	1	10	missing	132
TRUE	fup	48	1449			1	10	missing	132
TRUE	fup	60	1813	262	2.41996	1	10	missing	132
TRUE	fup	72	2184	144	2.16137	1	10	missing	132
TRUE	fup	84	2548	98.8	1.99913	1	10	missing	132
TRUE	fup	96	2940	122	2.08991	1	10	missing	132
TRUE	fup	108	3289	86	1.93952	1	10	missing	132
TRUE	fup	120	3653	64	1.81291	1	10	missing	132
TRUE	fup	132	3996	63	1.80618	1	10	missing	132	last visit
FALSE	fup	6	183	30.1886	1.494	1	11		132
FALSE	fup	12	365	42.6573	1.64006	1	11		132	12mo visit
FALSE	fup	24	735			1	11		132
FALSE	fup	36	1106			1	11		132
FALSE	fup	48	1454	16.92	1.25334	1	11		132
FALSE	fup	60	1826	21.16	1.34557	1	11		132
FALSE	fup	72	2190			1	11		132
FALSE	fup	84	2561			1	11		132
FALSE	fup	96	2931			1	11		132
FALSE	fup	108	3291			1	11		132
FALSE	fup	120	3640			1	11		132
FALSE	fup	132	4017			1	11		132	last visit
TRUE	rec	6	92	19	1.30103	1	12	surveillance	72	recurrence
TRUE	fup	6	178	18	1.27875	2	12	surveillance	72
TRUE	fup	12	357	7	0.90309	1	12	surveillance	72	12mo visit
TRUE	fup	24	770	20.1	1.32428	1	12	surveillance	72
TRUE	fup	36	1091	22	1.36173	1	12	surveillance	72
TRUE	fup	48	1430			1	12	surveillance	72
TRUE	fup	60	1818	170	2.233	1	12	surveillance	72
TRUE	fup	72	2095	110	2.04532	1	12	surveillance	72	last visit
FALSE	fup	6	186	23	1.38021	1	13		108
FALSE	fup	12	361	10	1.04139	1	13		108	12mo visit
FALSE	fup	24	762	7	0.90309	1	13		108
FALSE	fup	36	1144	10	1.04139	1	13		108
FALSE	fup	48	1532	5	0.778151	1	13		108
FALSE	fup	60	1900	14	1.17609	1	13		108
FALSE	fup	72	2215	8	0.954243	1	13		108
FALSE	fup	84	2582	20	1.32222	1	13		108
FALSE	fup	96	2946	17	1.25527	1	13		108
FALSE	fup	108	3406	15	1.20412	1	13		108	last visit
TRUE	fup	6	186	6	0.845098	1	14	surveillance	120
TRUE	fup	12	365	3	0.60206	1	14	surveillance	120	12mo visit
TRUE	fup	24	736	10	1.04139	1	14	surveillance	120
TRUE	fup	36	1110	4	0.69897	1	14	surveillance	120
TRUE	fup	48	1460	5	0.778151	1	14	surveillance	120
TRUE	fup	60	1838	5	0.778151	1	14	surveillance	120
TRUE	fup	72	2209	0	0	1	14	surveillance	120
TRUE	fup	84	2573	0	0	1	14	surveillance	120
TRUE	fup	96	2923	0	0	1	14	surveillance	120
TRUE	fup	108	3291			1	14	surveillance	120
TRUE	fup	120	3669			1	14	surveillance	120	last visit
FALSE	fup	6	174	30	1.49136	1	15		84
FALSE	fup	12	356	7	0.90309	1	15		84	12mo visit
FALSE	fup	24	740	6	0.845098	1	15		84
FALSE	fup	36	1105	5	0.778151	1	15		84
FALSE	fup	48	1462	7	0.90309	1	15		84
FALSE	fup	60	1853	8	0.954243	1	15		84
FALSE	fup	72	2161	65.3	1.82151	1	15		84
FALSE	fup	84	2514	16.6	1.24551	1	15		84	last visit
FALSE	fup	6	191	20	1.32222	1	16		120
FALSE	fup	12	352	37	1.57978	1	16		120	12mo visit
FALSE	fup	24	648	22	1.36173	1	16		120
FALSE	fup	36	1026	38	1.59106	1	16		120
FALSE	fup	48	1398	23	1.38021	1	16		120
FALSE	fup	60	1877	8.2	0.963788	1	16		120
FALSE	fup	72	2146	25	1.41497	1	16		120
FALSE	fup	84	2515	34	1.54407	1	16		120
FALSE	fup	96	2879	0	0	1	16		120
FALSE	fup	108	3243	45	1.66276	1	16		120
FALSE	fup	120	3617	116	2.06819	1	16		120	last visit
FALSE	fup	6	181	0	0	1	17		108
FALSE	fup	12	355	0	0	1	17		108	12mo visit
FALSE	fup	24	739	0	0	1	17		108
FALSE	fup	36	1096			1	17		108
FALSE	fup	48	1431	45.787	1.67013	1	17		108
FALSE	fup	60	1811	40.485	1.61789	1	17		108
FALSE	fup	72	2166			1	17		108
FALSE	fup	84	2732	42.277	1.63626	1	17		108
FALSE	fup	108	3273	6.484	0.874134	1	17		108	last visit
FALSE	fup	6	183	13	1.14613	1	18		120
FALSE	fup	12	354	5	0.778151	1	18		120	12mo visit
FALSE	fup	24	729	17	1.25527	1	18		120
FALSE	fup	36	1086	6	0.845098	1	18		120
FALSE	fup	48	1460	6	0.845098	1	18		120
FALSE	fup	60	1810	6	0.845098	1	18		120
FALSE	fup	72	2188	11	1.07918	1	18		120
FALSE	fup	84	2566	13	1.14613	1	18		120
FALSE	fup	96	2930	11	1.07918	1	18		120
FALSE	fup	108	3270			1	18		120
FALSE	fup	120	3655			1	18		120	last visit
FALSE	fup	6	173	39	1.60206	1	19		132
FALSE	fup	12	362	19	1.30103	1	19		132	12mo visit
FALSE	fup	24	708	95	1.98227	1	19		132
FALSE	fup	36	1097	121	2.08636	1	19		132
FALSE	fup	48	1447	92	1.96848	1	19		132
FALSE	fup	60	1828	74	1.87506	1	19		132
FALSE	fup	72	2189	172	2.23805	1	19		132
FALSE	fup	84	2546	200	2.3032	1	19		132
FALSE	fup	96	2924	140	2.14922	1	19		132
FALSE	fup	108	3330			1	19		132
FALSE	fup	120	3645	443.2	2.64758	1	19		132
FALSE	fup	132	3853			1	19		132	last visit
FALSE	fup	6	185	5	0.778151	1	20		120
FALSE	fup	12	379	14	1.17609	1	20		120	12mo visit
FALSE	fup	24	715	26	1.43136	1	20		120
FALSE	fup	36	1114	51	1.716	1	20		120
FALSE	fup	48	1499	83	1.92428	1	20		120
FALSE	fup	60	1800			1	20		120
FALSE	fup	72	2206	69	1.8451	1	20		120
FALSE	fup	84	2566	33	1.53148	1	20		120
FALSE	fup	96	2894	29	1.47712	1	20		120
FALSE	fup	108	3272	10.8	1.07188	1	20		120
FALSE	fup	120	3636	37	1.57978	1	20		120	last visit
FALSE	fup	6	182	8	0.954243	1	21		120
FALSE	fup	12	360	8	0.954243	1	21		120	12mo visit
FALSE	fup	24	717	10	1.04139	1	21		120
FALSE	fup	36	1095	11.3	1.08991	1	21		120
FALSE	fup	48	1452	0.05	0.0211893	1	21		120
FALSE	fup	60	1823	20	1.32222	1	21		120
FALSE	fup	72	2166	9	1	1	21		120
FALSE	fup	84	2551	12.3	1.12385	1	21		120
FALSE	fup	96	2880			1	21		120
FALSE	fup	108	3237	0.65	0.217484	1	21		120
FALSE	fup	120	3647	11.8	1.10721	1	21		120	last visit
FALSE	fup	6	185	19	1.30103	1	22		120
FALSE	fup	12	379	28	1.4624	1	22		120	12mo visit
FALSE	fup	24	742	4.4	0.732394	1	22		120
FALSE	fup	36	1106	3.4	0.643453	1	22		120
FALSE	fup	48	1455	0.01	0.00432137	1	22		120
FALSE	fup	60	1834	0.01	0.00432137	1	22		120
FALSE	fup	72	2185	0.01	0.00432137	1	22		120
FALSE	fup	84	2529	0.01	0.00432137	1	22		120
FALSE	fup	96	2874	15	1.20412	1	22		120
FALSE	fup	108	3249	19.5	1.31175	1	22		120
FALSE	fup	120	3683	46.15	1.67348	1	22		120	last visit
FALSE	fup	6	183	0	0	1	23		12
FALSE	fup	12	352	0	0	1	23		12	12mo visit
FALSE	fup	6	172	15	1.20412	1	24		120
FALSE	fup	12	344	15	1.20412	1	24		120	12mo visit
FALSE	fup	24	732	51	1.716	1	24		120
FALSE	fup	36	1096	28	1.4624	1	24		120
FALSE	fup	48	1465	34	1.54407	1	24		120
FALSE	fup	60	1800	55	1.74819	1	24		120
FALSE	fup	72	2172	26	1.43136	1	24		120
FALSE	fup	84	2544	26	1.43136	1	24		120
FALSE	fup	96	2880	18	1.27875	1	24		120
FALSE	fup	108	3257	23	1.38021	1	24		120
FALSE	fup	120	3635	13	1.14613	1	24		120	last visit
FALSE	fup	6	174	12.5	1.13033	1			120
FALSE	fup	12	365	32.3944	1.52367	1			120	12mo visit
TRUE	rec	12	443	35	1.5563	2	25	surveillance	120	recurrence
TRUE	fup	24	737	78.57	1.90075	1	25	surveillance	120
TRUE	fup	36	1119	24.18	1.40106	1	25	surveillance	120
TRUE	fup	48	1492	17.53	1.26788	1	25	surveillance	120
TRUE	fup	60	1857	18.6	1.29226	1	25	surveillance	120
TRUE	fup	72	2226	10.8	1.07188	1	25	surveillance	120
TRUE	fup	84	2585	27.2727	1.45137	1	25	surveillance	120
TRUE	fup	96	2932	23.2558	1.38482	1	25	surveillance	120
TRUE	fup	108	3327			1	25	surveillance	120
TRUE	fup	120	3657	9.5	1.02119	1	25	surveillance	120	last visit
FALSE	fup	6	187	6	0.845098	1	26		108
FALSE	fup	12	366	7	0.90309	1	26		108	12mo visit
FALSE	fup	24	779	5	0.778151	1	26		108
FALSE	fup	36	1063	10.1	1.04532	1	26		108
FALSE	fup	48	1455	5	0.778151	1	26		108
FALSE	fup	60	1784	7	0.90309	1	26		108
FALSE	fup	72	2183	8	0.954243	1	26		108
FALSE	fup	84	2554	14.4	1.18752	1	26		108
FALSE	fup	96	2911	13	1.14613	1	26		108
FALSE	fup	108	3282	10.1	1.04532	1	26		108	last visit
FALSE	fup	6	181	7	0.90309	1	27		120
FALSE	fup	12	364	7	0.90309	1	27		120	12mo visit
FALSE	fup	24	714	4	0.69897	1	27		120
FALSE	fup	36	1070	5	0.778151	1	27		120
FALSE	fup	48	1458	4	0.69897	1	27		120
FALSE	fup	60	1819	7	0.90309	1	27		120
FALSE	fup	72	2190	9	1	1	27		120
FALSE	fup	84	2550	15	1.20412	1	27		120
FALSE	fup	96	2904	7	0.90309	1	27		120
FALSE	fup	108	3283	6.7	0.886491	1	27		120
FALSE	fup	120	3649	8.78	0.990339	1	27		120	last visit
FALSE	fup	6	156	0.06	0.0253059	1	28		120
FALSE	fup	12	352	10.62	1.06521	1	28		120	12mo visit
FALSE	fup	24	723	0	0	1	28		120
FALSE	fup	36	1061	12.43	1.12808	1	28		120
FALSE	fup	48	1423	0	0	1	28		120
FALSE	fup	60	1782	8.73	0.988113	1	28		120
FALSE	fup	72	2179	8.65	0.984527	1	28		120
FALSE	fup	84	2543	8.43	0.974512	1	28		120
FALSE	fup	96	2914	9.46	1.01953	1	28		120
FALSE	fup	108	3278	8.81	0.991669	1	28		120
FALSE	fup	120	3642	7.26	0.91698	1	28		120	last visit
FALSE	fup	6	184	6	0.845098	1	29		120
FALSE	fup	12	359	8	0.954243	1	29		120	12mo visit
FALSE	fup	24	723	8	0.954243	1	29		120
FALSE	fup	36	1087	8	0.954243	1	29		120
FALSE	fup	48	1459	6	0.845098	1	29		120
FALSE	fup	60	1815	6	0.845098	1	29		120
FALSE	fup	72	2179	10	1.04139	1	29		120
FALSE	fup	84	2522	4	0.69897	1	29		120
FALSE	fup	96	2949	0	0	1	29		120
FALSE	fup	108	3243	26	1.43136	1	29		120
FALSE	fup	120	3608	34	1.54407	1	29		120	last visit
FALSE	fup	6	172	12	1.11394	1	30		108
FALSE	fup	12	372	14	1.17609	1	30		108	12mo visit
FALSE	fup	24	725	10	1.04139	1	30		108
FALSE	fup	36	1096	8	0.954243	1	30		108
FALSE	fup	48	1488	9	1	1	30		108
FALSE	fup	60	1821	10	1.04139	1	30		108
FALSE	fup	72	2185	12	1.11394	1	30		108
FALSE	fup	84	2556	12	1.11394	1	30		108
FALSE	fup	96	2920			1	30		108
FALSE	fup	108	3322	20	1.32222	1	30		108	last visit
FALSE	fup	6	175	215	2.33445	1			108
TRUE	rec	12	279	111	2.04922	1	31	diagnostic	108	recurrence
TRUE	fup	12	370	221	2.34635	2	31	diagnostic	108	12mo visit
TRUE	fup	24	749	97	1.99123	1	31	diagnostic	108
TRUE	fup	36	1085	51	1.716	1	31	diagnostic	108
TRUE	fup	48	1468	53	1.73239	1	31	diagnostic	108
TRUE	fup	60	1831	135	2.13354	1	31	diagnostic	108
TRUE	fup	72	2181	127	2.10721	1	31	diagnostic	108
TRUE	fup	84	2545	142	2.15534	1	31	diagnostic	108
TRUE	fup	96	2902	108	2.03743	1	31	diagnostic	108
TRUE	fup	108	3316	172	2.23805	1	31	diagnostic	108	last visit
FALSE	fup	6	183	10	1.04139	1	32		108
FALSE	fup	12	370	8	0.954243	1	32		108	12mo visit
FALSE	fup	24	727	9	1	1	32		108
FALSE	fup	36	1101	12	1.11394	1	32		108
FALSE	fup	48	1451	12	1.11394	1	32		108
FALSE	fup	60	1836	12	1.11394	1	32		108
FALSE	fup	72	2193	11	1.07918	1	32		108
FALSE	fup	84	2578	11	1.07918	1	32		108
FALSE	fup	96	2935	14	1.17609	1	32		108
FALSE	fup	108	3257	21.7	1.35603	1	32		108	last visit
FALSE	fup	6	184	6.09	0.850646	1	33		108
FALSE	fup	12	365	10	1.04139	1	33		108	12mo visit
FALSE	fup	24	729	0	0	1	33		108
FALSE	fup	36	1127	0	0	1	33		108
FALSE	fup	48	1472	0	0	1	33		108
FALSE	fup	60	1828	0	0	1	33		108
FALSE	fup	72	2200	0	0	1	33		108
FALSE	fup	84	2569	0	0	1	33		108
FALSE	fup	96	2926	0	0	1	33		108
FALSE	fup	108	3282	0	0	1	33		108	last visit
FALSE	fup	6	184	10	1.04139	1	34		108
FALSE	fup	12	386	8	0.954243	1	34		108	12mo visit
FALSE	fup	24	736	6	0.845098	1	34		108
FALSE	fup	36	1100	6	0.845098	1	34		108
FALSE	fup	48	1464	25	1.41497	1	34		108
FALSE	fup	60	1828	4	0.69897	1	34		108
FALSE	fup	72	2206	5	0.778151	1	34		108
FALSE	fup	84	2563	7	0.90309	1	34		108
FALSE	fup	96	2927	5	0.778151	1	34		108
FALSE	fup	108	3291			1	34		108	last visit
FALSE	fup	6	177	0	0	1	35		108
FALSE	fup	12	367	28	1.4624	1	35		108	12mo visit
FALSE	fup	24	703	24	1.39794	1	35		108
FALSE	fup	36	1073	21	1.34242	1	35		108
FALSE	fup	48	1452	0	0	1	35		108
FALSE	fup	60	1816	9	1	1	35		108
FALSE	fup	72	2194	4	0.69897	1	35		108
FALSE	fup	84	2557			1	35		108
FALSE	fup	96	2834	10	1.04139	1	35		108
FALSE	fup	108	3220	30	1.49136	1	35		108	last visit
FALSE	fup	6	185	9	1	1			108
FALSE	fup	12	371	7	0.90309	1			108	12mo visit
FALSE	fup	24	748	7	0.90309	1			108
FALSE	fup	36	1063	19.4	1.30963	1			108
TRUE	rec	36	1165	7	0.90309	2	36	diagnostic	108	recurrence
TRUE	fup	48	1490	7	0.90309	1	36	diagnostic	108
TRUE	fup	60	1833	20.1	1.32428	1	36	diagnostic	108
TRUE	fup	72	2197			1	36	diagnostic	108
TRUE	fup	84	2552	0	0	1	36	diagnostic	108
TRUE	fup	96	2916	10.62	1.06521	1	36	diagnostic	108
TRUE	fup	108	3297	0	0	1	36	diagnostic	108	last visit
FALSE	fup	6	182	19.2982	1.30746	1			108
TRUE	rec	12	275	21	1.34242	1	37	surveillance	108	recurrence
TRUE	fup	12	358	24.6	1.40824	2	37	surveillance	108	12mo visit
TRUE	fup	24	729	13.56	1.16316	1	37	surveillance	108
TRUE	fup	36	1098	24.4	1.40483	1	37	surveillance	108
TRUE	fup	48	1462	10.9	1.07555	1	37	surveillance	108
TRUE	fup	60	1826	12.7	1.13672	1	37	surveillance	108
TRUE	fup	72	2190	18.75	1.29557	1	37	surveillance	108
TRUE	fup	84	2551	22.7273	1.37525	1	37	surveillance	108
TRUE	fup	96	2939	6.17	0.855519	1	37	surveillance	108
TRUE	fup	108	3290			1	37	surveillance	108	last visit
FALSE	fup	6	171	18	1.27875	1			84
FALSE	fup	12	354	16	1.23045	1			84	12mo visit
FALSE	fup	24	691	15	1.20412	1			84
FALSE	fup	36	1075	0	0	1			84
TRUE	rec	36	1159	44	1.65321	2	38	missing	84	recurrence
TRUE	fup	48	1376	16	1.23045	1	38	missing	84
TRUE	fup	60	1782	57	1.76343	1	38	missing	84
TRUE	fup	72	2202	97	1.99123	1	38	missing	84
TRUE	fup	84	2568	131	2.12057	1	38	missing	84	last visit
FALSE	fup	6	175	6	0.845098	1			108
TRUE	fup	12	366	5	0.778151	1	39	surveillance	108	12mo visit
TRUE	rec	12	366	5	0.778151	2	39	surveillance	108	recurrence
TRUE	fup	24	721	5	0.778151	1	39	surveillance	108
TRUE	fup	36	1088	9	1	1	39	surveillance	108
TRUE	fup	48	1470	5	0.778151	1	39	surveillance	108
TRUE	fup	60	1673	7	0.90309	1	39	surveillance	108
TRUE	fup	72	2094	0	0	1	39	surveillance	108
TRUE	fup	84	2569	6	0.845098	1	39	surveillance	108
TRUE	fup	96	2913	6.76	0.889862	1	39	surveillance	108
TRUE	fup	108	3273	9.2	1.0086	1	39	surveillance	108	last visit
FALSE	fup	6	188	8	0.954243	1	40		108
FALSE	fup	12	364	40	1.61278	1	40		108	12mo visit
FALSE	fup	24	748	7	0.90309	1	40		108
FALSE	fup	36	1112	8	0.954243	1	40		108
FALSE	fup	48	1476	0	0	1	40		108
FALSE	fup	60	1840	6	0.845098	1	40		108
FALSE	fup	72	2206	0	0	1	40		108
FALSE	fup	84	2570	17	1.25527	1	40		108
FALSE	fup	96	2934	13	1.14613	1	40		108
FALSE	fup	108	3301	10	1.04139	1	40		108	last visit
FALSE	fup	6	186	10	1.04139	1	41		108
FALSE	fup	12	363	0	0	1	41		108	12mo visit
FALSE	fup	24	690	6	0.845098	1	41		108
FALSE	fup	36	1126	5.2	0.792392	1	41		108
FALSE	fup	48	1460	5.7	0.826075	1	41		108
FALSE	fup	60	1825	5.3	0.799341	1	41		108
FALSE	fup	72	2252	7.5	0.929419	1	41		108
FALSE	fup	84	2616	7.3	0.919078	1	41		108
FALSE	fup	96	2980	22	1.36173	1	41		108
FALSE	fup	108	3287			1	41		108	last visit
TRUE	rec	6	137	31	1.50515	1	42	diagnostic	24	recurrence
TRUE	fup	6	197	147	2.17026	2	42	diagnostic	24
TRUE	fup	12	343	404	2.60746	1	42	diagnostic	24	12mo visit
TRUE	fup	24	627	69.7	1.84942	1	42	diagnostic	24	last visit
FALSE	fup	6	185	28	1.4624	1			108
FALSE	fup	12	346	88	1.94939	1			108	12mo visit
TRUE	rec	12	370	71	1.85733	2	43	diagnostic	108	recurrence
TRUE	fup	24	710	54	1.74036	1	43	diagnostic	108
TRUE	fup	36	1277	162	2.21219	1	43	diagnostic	108
TRUE	fup	48	1459	43	1.64345	1	43	diagnostic	108
TRUE	fup	60	1823	22	1.36173	1	43	diagnostic	108
TRUE	fup	72	2201	18	1.27875	1	43	diagnostic	108
TRUE	fup	84	2589	51	1.716	1	43	diagnostic	108
TRUE	fup	96	2830	22	1.36173	1	43	diagnostic	108
TRUE	fup	108	3251	9	1	1	43	diagnostic	108	last visit
FALSE	fup	6	180	20	1.32222	1	45		108
FALSE	fup	12	355	8	0.954243	1	45		108	12mo visit
FALSE	fup	24	740	8	0.954243	1	45		108
FALSE	fup	36	1090	11	1.07918	1	45		108
FALSE	fup	48	1475	0	0	1	45		108
FALSE	fup	60	1842			1	45		108
FALSE	fup	72	2185	17	1.25527	1	45		108
FALSE	fup	84	2567			1	45		108
FALSE	fup	96	2941	28.6	1.47129	1	45		108
FALSE	fup	108	3295	0	0	1	45		108	last visit
TRUE	fup	6	233	4	0.69897	1	46	diagnostic	108
TRUE	fup	12	382	8	0.954243	1	46	diagnostic	108	12mo visit
TRUE	fup	24	731	13	1.14613	1	46	diagnostic	108
TRUE	fup	36	1132	20	1.32222	1	46	diagnostic	108
TRUE	fup	48	1431	29	1.47712	1	46	diagnostic	108
TRUE	fup	60	1863	83	1.92428	1	46	diagnostic	108
TRUE	fup	72	2192	86	1.93952	1	46	diagnostic	108
TRUE	fup	84	2566	105	2.02531	1	46	diagnostic	108
TRUE	fup	96	2924	183	2.26482	1	46	diagnostic	108
TRUE	fup	108	3158	108	2.03743	1	46	diagnostic	108	last visit
TRUE	rec	6	97	8	0.954243	1	47	surveillance	96	recurrence
TRUE	fup	6	188	9	1	2	47	surveillance	96
TRUE	fup	12	355	8	0.954243	1	47	surveillance	96	12mo visit
TRUE	fup	24	705	5	0.778151	1	47	surveillance	96
TRUE	fup	36	1079	6	0.845098	1	47	surveillance	96
TRUE	fup	48	1447	6	0.845098	1	47	surveillance	96
TRUE	fup	60	1814	5	0.778151	1	47	surveillance	96
TRUE	fup	72	2182	6	0.845098	1	47	surveillance	96
TRUE	fup	84	2532			1	47	surveillance	96
TRUE	fup	96	2910			1	47	surveillance	96	last visit
FALSE	fup	6	186	13	1.14613	1	48		96
FALSE	fup	12	366	9	1	1	48		96	12mo visit
FALSE	fup	24	726	8	0.954243	1	48		96
FALSE	fup	36	1088	32	1.51851	1	48		96
FALSE	fup	48	1475	39	1.60206	1	48		96
FALSE	fup	60	1846	9	1	1	48		96
FALSE	fup	72	2214	35	1.5563	1	48		96
FALSE	fup	84	2563	99.66	2.00286	1	48		96
FALSE	fup	96	2770	311	2.49415	1	48		96	last visit
FALSE	fup	6	186	152	2.18469	1	49		84
FALSE	fup	12	368	329	2.51851	1	49		84	12mo visit
FALSE	fup	24	738	1895	3.27784	1	49		84
FALSE	fup	36	1134	43	1.64345	1	49		84
FALSE	fup	48	1487	0	0	1	49		84
FALSE	fup	60	1822	59	1.77815	1	49		84
FALSE	fup	72	2193			1	49		84
FALSE	fup	84	2458	81	1.91381	1	49		84	last visit
FALSE	fup	6	197	30.1	1.49276	1	50		36
FALSE	fup	12	361	70.91	1.85679	1	50		36	12mo visit
FALSE	fup	24	735	27.82	1.45969	1	50		36
FALSE	fup	36	966	22.82	1.37694	1	50		36	last visit
FALSE	fup	6	188	18.31	1.28578	1	51		96
FALSE	fup	12	365	53.19	1.73392	1	51		96	12mo visit
FALSE	fup	24	728	15.12	1.20737	1	51		96
FALSE	fup	36	1098	19.8	1.31806	1	51		96
FALSE	fup	48	1462	21.3	1.3483	1	51		96
FALSE	fup	60	1827	20	1.32222	1	51		96
FALSE	fup	72	2193			1	51		96
FALSE	fup	84	2562	30.35	1.49624	1	51		96
FALSE	fup	96	2927	20.6	1.33445	1	51		96	last visit
FALSE	fup	6	170	26.35	1.43696	1			96
TRUE	rec	6	193	26	1.43136	2	52	surveillance	96	recurrence
TRUE	fup	12	363	9.56	1.02366	1	52	surveillance	96	12mo visit
TRUE	fup	24	725	0	0	1	52	surveillance	96
TRUE	fup	36	1088	0	0	1	52	surveillance	96
TRUE	fup	48	1466	0	0	1	52	surveillance	96
TRUE	fup	60	1850	0	0	1	52	surveillance	96
TRUE	fup	72	2201	0	0	1	52	surveillance	96
TRUE	fup	84	2551	17.05	1.25648	1	52	surveillance	96
TRUE	fup	96	2923	0	0	1	52	surveillance	96	last visit
TRUE	fup	6	181	9.43	1.01828	1	53	surveillance	72
TRUE	fup	12	370	10.34	1.05461	1	53	surveillance	72	12mo visit
TRUE	fup	24	748	11.54	1.0983	1	53	surveillance	72
TRUE	fup	36	1127	33.5	1.53782	1	53	surveillance	72
TRUE	fup	48	1537	47.6	1.68664	1	53	surveillance	72
TRUE	fup	60	1883	114.3	2.06183	1	53	surveillance	72
TRUE	fup	72	2221	144.4	2.16256	1	53	surveillance	72	last visit
FALSE	fup	6	177	8	0.954243	1	54		96
FALSE	fup	12	345	8	0.954243	1	54		96	12mo visit
FALSE	fup	24	710	0	0	1	54		96
FALSE	fup	36	1046	0	0	1	54		96
FALSE	fup	48	1431	0	0	1	54		96
FALSE	fup	60	1813	0	0	1	54		96
FALSE	fup	72	2193	0	0	1	54		96
FALSE	fup	84	2522	0	0	1	54		96
FALSE	fup	96	2914	0	0	1	54		96	last visit
TRUE	rec	6	100	53	1.73239	1	55	surveillance	84	recurrence
TRUE	fup	6	184	38.6	1.5977	2	55	surveillance	84
TRUE	fup	12	366	116.67	2.07067	1	55	surveillance	84	12mo visit
TRUE	fup	24	729	70.24	1.85272	1	55	surveillance	84
TRUE	fup	36	1098	92.6	1.97128	1	55	surveillance	84
TRUE	fup	48	1459	120	2.08279	1	55	surveillance	84
TRUE	fup	60	1826	219	2.34242	1	55	surveillance	84
TRUE	fup	72	2204	196.3	2.29513	1	55	surveillance	84
TRUE	fup	84	2542	1224	3.08814	1	55	surveillance	84	last visit
TRUE	rec	6	93	29	1.47712	1	56	surveillance	96	recurrence
TRUE	fup	6	185	24.14	1.40037	2	56	surveillance	96
TRUE	fup	12	366	27.77	1.45894	1	56	surveillance	96	12mo visit
TRUE	fup	24	730	55.81	1.75442	1	56	surveillance	96
TRUE	fup	36	1093			1	56	surveillance	96
TRUE	fup	48	1450			1	56	surveillance	96
TRUE	fup	60	1815	32	1.51851	1	56	surveillance	96
TRUE	fup	72	2137	68.97	1.84491	1	56	surveillance	96
TRUE	fup	84	2562	162.96	2.21474	1	56	surveillance	96
TRUE	fup	96	2962			1	56	surveillance	96	last visit
FALSE	fup	6	175	15.66	1.22167	1			96
FALSE	fup	12	373	14.41	1.1878	1			96	12mo visit
TRUE	fup	24	672	11.85	1.1089	1	57	missing	96
TRUE	rec	24	672	12	1.11394	2	57	missing	96	recurrence
TRUE	fup	36	1079	12.93	1.14395	1	57	missing	96
TRUE	fup	48	1399	19.38	1.3092	1	57	missing	96
TRUE	fup	60	1772	12.35	1.12548	1	57	missing	96
TRUE	fup	72	2108	9.13	1.00561	1	57	missing	96
TRUE	fup	84	2535	0	0	1	57	missing	96
TRUE	fup	96	2885	0	0	1	57	missing	96	last visit
FALSE	fup	6	172	4	0.69897	1	58		96
FALSE	fup	12	361	6	0.845098	1	58		96	12mo visit
FALSE	fup	24	729	0	0	1	58		96
FALSE	fup	36	1089	4	0.69897	1	58		96
FALSE	fup	48	1446	4	0.69897	1	58		96
FALSE	fup	60	1723			1	58		96
FALSE	fup	72	2167	5	0.778151	1	58		96
FALSE	fup	84	2558	8.1	0.959041	1	58		96
FALSE	fup	96	2948	4.5	0.740363	1	58		96	last visit
TRUE	fup	6	170	16	1.23045	1	59	surveillance	96
TRUE	fup	12	365	6	0.845098	1	59	surveillance	96	12mo visit
TRUE	fup	24	777	4	0.69897	1	59	surveillance	96
TRUE	fup	36	1121	4.8	0.763428	1	59	surveillance	96
TRUE	fup	48	1436	9.1	1.00432	1	59	surveillance	96
TRUE	fup	60	1939	7	0.90309	1	59	surveillance	96
TRUE	fup	72	2184	9.2	1.0086	1	59	surveillance	96
TRUE	fup	84	2548	6.8	0.892095	1	59	surveillance	96
TRUE	fup	96	2919	5.6	0.819544	1	59	surveillance	96	last visit
FALSE	fup	6	178	23	1.38021	1	60		84
FALSE	fup	12	360	15	1.20412	1	60		84	12mo visit
FALSE	fup	24	752	20	1.32222	1	60		84
FALSE	fup	36	1060	6	0.845098	1	60		84
FALSE	fup	48	1396			1	60		84
FALSE	fup	60	1793	0	0	1	60		84
FALSE	fup	72	2220	0	0	1	60		84
FALSE	fup	84	2570			1	60		84	last visit
FALSE	fup	6	178	14	1.17609	1	61		96
FALSE	fup	12	350	6	0.845098	1	61		96	12mo visit
FALSE	fup	24	770	5	0.778151	1	61		96
FALSE	fup	36	1080	8	0.954243	1	61		96
FALSE	fup	48	1396	5	0.778151	1	61		96
FALSE	fup	60	1928	0	0	1	61		96
FALSE	fup	72	2117	0	0	1	61		96
FALSE	fup	84	2502	0	0	1	61		96
FALSE	fup	96	2852	0	0	1	61		96	last visit
FALSE	fup	6	179	5	0.778151	1	62		84
FALSE	fup	12	365	7	0.90309	1	62		84	12mo visit
FALSE	fup	24	728	6	0.845098	1	62		84
FALSE	fup	36	1113	6	0.845098	1	62		84
FALSE	fup	48	1470	5	0.778151	1	62		84
FALSE	fup	60	1870	5	0.778151	1	62		84
FALSE	fup	72	2235	5	0.778151	1	62		84
FALSE	fup	84	2572	6.5	0.875061	1	62		84	last visit
FALSE	fup	6	168	13	1.14613	1	63		60
FALSE	fup	12	369	15	1.20412	1	63		60	12mo visit
FALSE	fup	24	735	100	2.00432	1	63		60
FALSE	fup	36	1049	11	1.07918	1	63		60
FALSE	fup	48	1412	10	1.04139	1	63		60
FALSE	fup	60	1818	10	1.04139	1	63		60	last visit
FALSE	fup	6	177	41	1.62325	1			84
FALSE	fup	12	356	22.48	1.3707	1			84	12mo visit
TRUE	rec	24	586	19	1.30103	1	64	surveillance	84	recurrence
TRUE	fup	24	717	29.06	1.47799	2	64	surveillance	84
TRUE	fup	36	1080	26.34	1.4368	1	64	surveillance	84
TRUE	fup	48	1459	30.33	1.49596	1	64	surveillance	84
TRUE	fup	60	1826	17.82	1.27462	1	64	surveillance	84
TRUE	fup	72	2232	10.22	1.04999	1	64	surveillance	84
TRUE	fup	84	2503	29.06	1.47799	1	64	surveillance	84	last visit
FALSE	fup	6	161	10	1.04139	1	65		96
FALSE	fup	12	357	10	1.04139	1	65		96	12mo visit
FALSE	fup	24	728	7	0.90309	1	65		96
FALSE	fup	36	1079	0.01	0.00432137	1	65		96
FALSE	fup	48	1455			1	65		96
FALSE	fup	60	1791	30	1.49136	1	65		96
FALSE	fup	72	2158			1	65		96
FALSE	fup	84	2621	30	1.49136	1	65		96
FALSE	fup	96	2913	50	1.70757	1	65		96	last visit
FALSE	fup	6	185	26.09	1.43281	1			84
TRUE	fup	12	363	48.8	1.69723	1	66	surveillance	84	12mo visit
TRUE	rec	12	363	57	1.76343	2	66	surveillance	84	recurrence
TRUE	fup	24	727	34.19	1.54642	1	66	surveillance	84
TRUE	fup	36	1090	15.5	1.21748	1	66	surveillance	84
TRUE	fup	48	1475			1	66	surveillance	84
TRUE	fup	60	1832			1	66	surveillance	84
TRUE	fup	72	2181			1	66	surveillance	84
TRUE	fup	84	2561			1	66	surveillance	84	last visit
FALSE	fup	6	172	14	1.17609	1	67		84
FALSE	fup	12	364	8	0.954243	1	67		84	12mo visit
FALSE	fup	24	728	9	1	1	67		84
FALSE	fup	36	1113	9	1	1	67		84
FALSE	fup	48	1470	9	1	1	67		84
FALSE	fup	60	1841	10	1.04139	1	67		84
FALSE	fup	72	2233	9	1	1	67		84
FALSE	fup	84	2524	7.9	0.94939	1	67		84	last visit
TRUE	fup	6	163	6.72	0.887617	1	68	missing	84
TRUE	rec	6	163	0	0	2	68	missing	84	recurrence
TRUE	fup	12	413	5.15	0.788875	1	68	missing	84	12mo visit
TRUE	fup	24	656	5.47	0.810904	1	68	missing	84
TRUE	fup	36	1048	4.33	0.726727	1	68	missing	84
TRUE	fup	48	1472	5.62	0.820858	1	68	missing	84
TRUE	fup	60	1813	0	0	1	68	missing	84
TRUE	fup	72	2191	11.98	1.11327	1	68	missing	84
TRUE	fup	84	2595	32.11	1.51996	1	68	missing	84	last visit
FALSE	fup	6	185	18.87	1.2982	1			84
FALSE	fup	12	359	22.22	1.36586	1			84	12mo visit
TRUE	rec	12	374	35	1.5563	2	69	surveillance	84	recurrence
TRUE	fup	24	777	14	1.17609	1	69	surveillance	84
TRUE	fup	36	1127	12.9	1.14301	1	69	surveillance	84
TRUE	fup	48	1498	21.3	1.3483	1	69	surveillance	84
TRUE	fup	60	1873	42.4	1.63749	1	69	surveillance	84
TRUE	fup	72	2268	22.03	1.36229	1	69	surveillance	84
TRUE	fup	84	2563	27.7	1.45788	1	69	surveillance	84	last visit
FALSE	fup	6	183	31.867	1.51676	1	70		72
FALSE	fup	12	449	20.644	1.33534	1	70		72	12mo visit
FALSE	fup	24	763	17.31	1.26269	1	70		72
FALSE	fup	36	1101	10.7	1.06819	1	70		72
FALSE	fup	48	1463	137.5	2.14145	1	70		72
FALSE	fup	60	1826			1	70		72
FALSE	fup	72	2198	11.921	1.1113	1	70		72	last visit
FALSE	fup	6	189	33.252	1.53469	1	71		72
FALSE	fup	12	366	61.983	1.79922	1	71		72	12mo visit
FALSE	fup	24	742	36.0057	1.56827	1	71		72
FALSE	fup	36	1103	36.964	1.57937	1	71		72
FALSE	fup	48	1464	27.492	1.45472	1	71		72
FALSE	fup	60	1836	40.839	1.62158	1	71		72
FALSE	fup	72	2193	31.663	1.51406	1	71		72	last visit
FALSE	fup	6	191	39	1.60206	1			84
FALSE	fup	12	360	120	2.08279	1			84	12mo visit
FALSE	fup	24	731	0	0	1			84
FALSE	fup	36	1102	109	2.04139	1			84
TRUE	rec	48	1325	119	2.07918	1	72	diagnostic	84	recurrence
TRUE	fup	48	1449	135	2.13354	2	72	diagnostic	84
TRUE	fup	60	1809	99	2	1	72	diagnostic	84
TRUE	fup	72	2170	323	2.51055	1	72	diagnostic	84
TRUE	fup	84	2425	889	2.94939	1	72	diagnostic	84	last visit
FALSE	fup	6	174	0	0	1	73		84
FALSE	fup	12	353	0	0	1	73		84	12mo visit
FALSE	fup	24	731	0	0	1	73		84
FALSE	fup	36	1102	8	0.954243	1	73		84
FALSE	fup	48	1441	11.25	1.08814	1	73		84
FALSE	fup	60	1738	7.9	0.94939	1	73		84
FALSE	fup	72	2176	8.4	0.973128	1	73		84
FALSE	fup	84	2523	9.09	1.00389	1	73		84	last visit
FALSE	fup	6	202	38.71	1.5989	1			36
FALSE	fup	12	335	334	2.52504	1			36	12mo visit
TRUE	rec	12	356	334	2.52504	2	74	diagnostic	36	recurrence
TRUE	fup	24	604	405	2.60853	1	74	diagnostic	36
TRUE	fup	36	994	493	2.69373	1	74	diagnostic	36	last visit
FALSE	fup	6	182	21	1.34242	1			84
FALSE	fup	12	357	20	1.32222	1			84	12mo visit
FALSE	fup	24	735	22	1.36173	1			84
TRUE	rec	36	1015	52	1.72428	1	75	missing	84	recurrence
TRUE	fup	36	1101	0	0	2	75	missing	84
TRUE	fup	48	1463	83	1.92428	1	75	missing	84
TRUE	fup	60	1834	74	1.87506	1	75	missing	84
TRUE	fup	72	2184	83	1.92428	1	75	missing	84
TRUE	fup	84	2541	114	2.0607	1	75	missing	84	last visit
TRUE	fup	6	175	7	0.90309	1	76	surveillance	84
TRUE	rec	6	175	7	0.90309	2	76	surveillance	84	recurrence
TRUE	fup	12	357	4	0.69897	1	76	surveillance	84	12mo visit
TRUE	fup	24	715	5	0.778151	1	76	surveillance	84
TRUE	fup	36	1079	6	0.845098	1	76	surveillance	84
TRUE	fup	48	1471	12	1.11394	1	76	surveillance	84
TRUE	fup	60	1849	12	1.11394	1	76	surveillance	84
TRUE	fup	72	2192	11	1.07918	1	76	surveillance	84
TRUE	fup	84	2552	5.4	0.80618	1	76	surveillance	84	last visit
FALSE	fup	6	155	12	1.11394	1	77		84
FALSE	fup	12	321	10.6	1.06446	1	77		84	12mo visit
FALSE	fup	24	686	8.5	0.977724	1	77		84
FALSE	fup	36	1108	8.3	0.968483	1	77		84
FALSE	fup	48	1535	9.3	1.01284	1	77		84
FALSE	fup	60	1826			1	77		84
FALSE	fup	72	2121	8	0.954243	1	77		84
FALSE	fup	84	2487	6.6	0.880814	1	77		84	last visit
FALSE	fup	6	207	15.773	1.22461	1	78		72
FALSE	fup	12	361	10.586	1.06393	1	78		72	12mo visit
FALSE	fup	36	1111	11.797	1.10711	1	78		72
FALSE	fup	48	1497	12.483	1.12979	1	78		72
FALSE	fup	60	1860			1	78		72
FALSE	fup	72	2195			1	78		72	last visit
FALSE	fup	6	182			1			84
FALSE	fup	12	361	5	0.778151	1			84	12mo visit
FALSE	fup	24	746	0	0	1			84
FALSE	fup	36	1096	52	1.72428	1			84
TRUE	rec	48	1345	84	1.92942	1	79	diagnostic	84	recurrence
TRUE	fup	48	1497	135	2.13354	2	79	diagnostic	84
TRUE	fup	60	1833	83	1.92428	1	79	diagnostic	84
TRUE	fup	72	2196	48	1.6902	1	79	diagnostic	84
TRUE	fup	84	2552	42	1.63347	1	79	diagnostic	84	last visit
FALSE	fup	6	167	32.02	1.51878	1	80		72
FALSE	fup	12	372	24.88	1.41296	1	80		72	12mo visit
FALSE	fup	24	744	35.75	1.56526	1	80		72
FALSE	fup	36	1108	22.12	1.36399	1	80		72
FALSE	fup	48	1491	17.21	1.26031	1	80		72
FALSE	fup	60	1827	29.9	1.48996	1	80		72
FALSE	fup	72	2261	40.54	1.61847	1	80		72	last visit
FALSE	fup	6	176	29.97	1.49094	1	81		84
FALSE	fup	12	380	31.983	1.51829	1	81		84	12mo visit
FALSE	fup	24	748	40.474	1.61778	1	81		84
FALSE	fup	36	1107	32.622	1.52662	1	81		84
FALSE	fup	48	1453	31.459	1.51134	1	81		84
FALSE	fup	60	1813	31.522	1.51218	1	81		84
FALSE	fup	72	2190	12.02	1.11461	1	81		84
FALSE	fup	84	2557	15.4	1.21484	1	81		84	last visit
FALSE	fup	6	175	17	1.25527	1	82		84
FALSE	fup	12	365	10	1.04139	1	82		84	12mo visit
FALSE	fup	24	718	7	0.90309	1	82		84
FALSE	fup	36	1068	16	1.23045	1	82		84
FALSE	fup	48	1441	8	0.954243	1	82		84
FALSE	fup	60	1821	7	0.90309	1	82		84
FALSE	fup	72	2188	9.4	1.01703	1	82		84
FALSE	fup	84	2546	8.8	0.991226	1	82		84	last visit
FALSE	fup	6	177	8	0.954243	1	83		72
FALSE	fup	12	375	8	0.954243	1	83		72	12mo visit
FALSE	fup	24	738	6	0.845098	1	83		72
FALSE	fup	36	1190	6	0.845098	1	83		72
FALSE	fup	48	1470	6	0.845098	1	83		72
FALSE	fup	60	1862	5	0.778151	1	83		72
FALSE	fup	72	2185	6.47	0.873321	1	83		72	last visit
FALSE	fup	6	169	9	1	1	84		72
FALSE	fup	12	365	16	1.23045	1	84		72	12mo visit
FALSE	fup	24	743	9	1	1	84		72
FALSE	fup	36	1107	20	1.32222	1	84		72
FALSE	fup	48	1466	9.2	1.0086	1	84		72
FALSE	fup	60	1817	10.8	1.07188	1	84		72
FALSE	fup	72	2202	11.4	1.09342	1	84		72	last visit
FALSE	fup	6	181	12.563	1.13236	1	85		60
FALSE	fup	12	357	36.023	1.56847	1	85		60	12mo visit
FALSE	fup	24	738	11.392	1.09314	1	85		60
FALSE	fup	36	1127	24.342	1.40384	1	85		60
FALSE	fup	48	1479	29.365	1.48237	1	85		60
FALSE	fup	60	1827	27.417	1.45358	1	85		60	last visit
FALSE	fup	6	164	0	0	1	86		84
FALSE	fup	12	353	0	0	1	86		84	12mo visit
FALSE	fup	24	731	0	0	1	86		84
FALSE	fup	36	1092	17	1.25527	1	86		84
FALSE	fup	48	1458	0	0	1	86		84
FALSE	fup	60	1823	14	1.17609	1	86		84
FALSE	fup	72	2208	0	0	1	86		84
FALSE	fup	84	2569	13	1.14613	1	86		84	last visit
FALSE	fup	6	168	0	0	1	87		84
FALSE	fup	12	357	0	0	1	87		84	12mo visit
FALSE	fup	24	721	0	0	1	87		84
FALSE	fup	36	1071	0	0	1	87		84
FALSE	fup	48	1449	0	0	1	87		84
FALSE	fup	60	1848	0	0	1	87		84
FALSE	fup	72	2177	0	0	1	87		84
FALSE	fup	84	2572	21	1.34242	1	87		84	last visit
FALSE	fup	6	186	11	1.07918	1	88		72
FALSE	fup	12	353	9	1	1	88		72	12mo visit
FALSE	fup	24	705	20	1.32222	1	88		72
FALSE	fup	36	1055	12	1.11394	1	88		72
FALSE	fup	48	1489	19.8	1.31806	1	88		72
FALSE	fup	60	1846	14.7	1.1959	1	88		72
FALSE	fup	72	2217	18.75	1.29557	1	88		72	last visit
FALSE	fup	6	175	22.59	1.37273	1			84
FALSE	fup	12	335	83.33	1.92598	1			84	12mo visit
FALSE	fup	24	708	39.61	1.60863	1			84
FALSE	fup	36	1099	15.29	1.21192	1			84
TRUE	fup	48	1458	15.74	1.22376	1	89	missing	84
TRUE	rec	48	1458	15	1.20412	2	89	missing	84	recurrence
TRUE	fup	60	1840	8.29	0.968016	1	89	missing	84
TRUE	fup	72	2182	0	0	1	89	missing	84
TRUE	fup	84	2564	14.52	1.19089	1	89	missing	84	last visit
FALSE	fup	6	164	23	1.38021	1	90		84
FALSE	fup	12	360	266	2.42651	1	90		84	12mo visit
FALSE	fup	24	738	131	2.12057	1	90		84
FALSE	fup	36	1088	116	2.06819	1	90		84
FALSE	fup	48	1437	76	1.88649	1	90		84
FALSE	fup	60	1802	120	2.08279	1	90		84
FALSE	fup	72	2201	82	1.91908	1	90		84
FALSE	fup	84	2572	288	2.4609	1	90		84	last visit
FALSE	fup	6	169	28	1.4624	1	91		84
FALSE	fup	12	351	41	1.62325	1	91		84	12mo visit
FALSE	fup	24	702	68	1.83885	1	91		84
FALSE	fup	36	1086	16	1.23045	1	91		84
FALSE	fup	48	1409	40	1.61278	1	91		84
FALSE	fup	60	1773	27	1.44716	1	91		84
FALSE	fup	72	2137	62	1.79934	1	91		84
FALSE	fup	84	2501	0	0	1	91		84	last visit
FALSE	fup	6	174	0	0	1	92		72
FALSE	fup	12	363	0	0	1	92		72	12mo visit
FALSE	fup	24	713	0	0	1	92		72
FALSE	fup	36	1112	0	0	1	92		72
FALSE	fup	48	1476	0	0	1	92		72
FALSE	fup	60	1847	0	0	1	92		72
FALSE	fup	72	2204	0	0	1	92		72	last visit
FALSE	fup	6	185	0	0	1	93		72
FALSE	fup	12	367	15	1.20412	1	93		72	12mo visit
FALSE	fup	24	731	10	1.04139	1	93		72
FALSE	fup	36	1137	4	0.69897	1	93		72
FALSE	fup	60	1718	8	0.954243	1	93		72
FALSE	fup	72	2220	9.8	1.03342	1	93		72	last visit
FALSE	fup	6	224	12.533	1.13139	1	94		60
FALSE	fup	12	404	18.195	1.28319	1	94		60	12mo visit
FALSE	fup	24	719	16.698	1.24792	1	94		60
FALSE	fup	36	1111	12.52	1.13098	1	94		60
FALSE	fup	48	1510	15.541	1.21856	1	94		60
FALSE	fup	60	1834	6.463	0.872913	1	94		60	last visit
FALSE	fup	6	181	14	1.17609	1	95		72
FALSE	fup	12	358	11	1.07918	1	95		72	12mo visit
FALSE	fup	24	729	10	1.04139	1	95		72
FALSE	fup	36	1100	9	1	1	95		72
FALSE	fup	48	1465	14	1.17609	1	95		72
FALSE	fup	60	1829	10	1.04139	1	95		72
FALSE	fup	72	2193	8	0.954243	1	95		72	last visit
FALSE	fup	6	177	0	0	1	96		72
FALSE	fup	12	364	5	0.778151	1	96		72	12mo visit
FALSE	fup	24	737	0	0	1	96		72
FALSE	fup	36	1096	5.7	0.826075	1	96		72
FALSE	fup	48	1429	6.6	0.880814	1	96		72
FALSE	fup	60	1723	8	0.954243	1	96		72
FALSE	fup	72	2102	70	1.85126	1	96		72	last visit
FALSE	fup	6	171	37	1.57978	1	97		72
FALSE	fup	12	395	9	1	1	97		72	12mo visit
FALSE	fup	24	702	14	1.17609	1	97		72
FALSE	fup	36	1049	6	0.845098	1	97		72
FALSE	fup	48	1518	39	1.60206	1	97		72
FALSE	fup	60	1861	36	1.5682	1	97		72
FALSE	fup	72	2127	107	2.03342	1	97		72	last visit
FALSE	fup	6	192	6	0.845098	1	98		72
FALSE	fup	12	379	9	1	1	98		72	12mo visit
FALSE	fup	24	759	8	0.954243	1	98		72
FALSE	fup	36	1123	8	0.954243	1	98		72
FALSE	fup	48	1452	22.3	1.36736	1	98		72
FALSE	fup	60	1830	14	1.17609	1	98		72
FALSE	fup	72	2216	15	1.20412	1	98		72	last visit
FALSE	fup	6	174	16	1.23045	1	99		72
FALSE	fup	12	364	12	1.11394	1	99		72	12mo visit
FALSE	fup	24	723	9	1	1	99		72
FALSE	fup	36	1123	15	1.20412	1	99		72
FALSE	fup	48	1451	12	1.11394	1	99		72
FALSE	fup	60	1837	19	1.30103	1	99		72
FALSE	fup	72	2211	28	1.4624	1	99		72	last visit
TRUE	rec	6	94	6	0.845098	1	100	surveillance	72	recurrence
TRUE	fup	6	184	9	1	2	100	surveillance	72
TRUE	fup	12	365	6	0.845098	1	100	surveillance	72	12mo visit
TRUE	fup	24	732	0	0	1	100	surveillance	72
TRUE	fup	36	1107	9	1	1	100	surveillance	72
TRUE	fup	48	1488	8	0.954243	1	100	surveillance	72
TRUE	fup	60	1835	0	0	1	100	surveillance	72
TRUE	fup	72	2178			1	100	surveillance	72	last visit
FALSE	fup	6	183	17.6	1.26951	1	101		72
FALSE	fup	12	365	13.75	1.16879	1	101		72	12mo visit
FALSE	fup	24	749			1	101		72
FALSE	fup	36	1170	13.9	1.17319	1	101		72
FALSE	fup	48	1461	41.8182	1.63163	1	101		72
FALSE	fup	60	1826	25	1.41497	1	101		72
FALSE	fup	72	2169			1	101		72	last visit
FALSE	fup	6	168	0	0	1	102		60
FALSE	fup	12	350	0	0	1	102		60	12mo visit
FALSE	fup	24	777	45	1.66276	1	102		60
FALSE	fup	36	1106	111	2.04922	1	102		60
FALSE	fup	48	1414	285	2.45637	1	102		60
FALSE	fup	60	1764	170	2.233	1	102		60	last visit
FALSE	fup	6	168	11	1.07918	1	103		72
FALSE	fup	12	357	0	0	1	103		72	12mo visit
FALSE	fup	24	737	0	0	1	103		72
FALSE	fup	36	1126	12	1.11394	1	103		72
FALSE	fup	48	1392	7	0.90309	1	103		72
FALSE	fup	60	1780	7	0.90309	1	103		72
FALSE	fup	72	2107	9	1	1	103		72	last visit
FALSE	fup	6	184	31	1.50515	1	104		72
FALSE	fup	12	363	15.38	1.21431	1	104		72	12mo visit
FALSE	fup	24	735	83.3	1.92583	1	104		72
FALSE	fup	36	1098	18.2	1.2833	1	104		72
FALSE	fup	48	1462	23.3	1.38561	1	104		72
FALSE	fup	60	1841	12.8	1.13988	1	104		72
FALSE	fup	72	2200	12.4	1.1271	1	104		72	last visit
FALSE	fup	6	172	29	1.47712	1	105		72
FALSE	fup	12	349	18	1.27875	1	105		72	12mo visit
FALSE	fup	24	730	24	1.39794	1	105		72
FALSE	fup	36	1096	26	1.43136	1	105		72
FALSE	fup	48	1472	44	1.65321	1	105		72
FALSE	fup	60	1852	327	2.51587	1	105		72
FALSE	fup	72	2025	401	2.60423	1	105		72	last visit
FALSE	fup	6	177	6	0.845098	1	106		60
FALSE	fup	12	372	5	0.778151	1	106		60	12mo visit
FALSE	fup	24	729	6	0.845098	1	106		60
FALSE	fup	36	1100	24	1.39794	1	106		60
FALSE	fup	48	1481	17	1.25527	1	106		60
FALSE	fup	60	1828	6.8	0.892095	1	106		60	last visit
FALSE	fup	6	193	6	0.845098	1	107		60
FALSE	fup	12	366	7	0.90309	1	107		60	12mo visit
FALSE	fup	24	735	13	1.14613	1	107		60
FALSE	fup	36	1066	10.8	1.07188	1	107		60
FALSE	fup	48	1465			1	107		60
FALSE	fup	60	1758			1	107		60	last visit
FALSE	fup	6	179	0	0	1	108		72
FALSE	fup	12	345	0	0	1	108		72	12mo visit
FALSE	fup	24	718	0	0	1	108		72
FALSE	fup	36	1093	5.03	0.780317	1	108		72
FALSE	fup	48	1481	6.13	0.85309	1	108		72
FALSE	fup	60	1807	11.01	1.07954	1	108		72
FALSE	fup	72	2069	0	0	1	108		72	last visit
FALSE	fup	6	169	10.76	1.07041	1			60
TRUE	rec	12	260	37	1.57978	1	109	surveillance	60	recurrence
TRUE	fup	12	366	37.62	1.58681	2	109	surveillance	60	12mo visit
TRUE	fup	24	737	7.27	0.917506	1	109	surveillance	60
TRUE	fup	36	1097	14.42	1.18808	1	109	surveillance	60
TRUE	fup	48	1451	0	0	1	109	surveillance	60
TRUE	fup	60	1828	9.16	1.00689	1	109	surveillance	60	last visit
FALSE	fup	6	218	19.142	1.3041	1	110		48
FALSE	fup	12	350	18.766	1.29592	1	110		48	12mo visit
FALSE	fup	24	735	31.263	1.5087	1	110		48
FALSE	fup	36	1097	29.916	1.49018	1	110		48
FALSE	fup	48	1454			1	110		48	last visit
FALSE	fup	6	179	6	0.845098	1	111		72
FALSE	fup	12	359	6	0.845098	1	111		72	12mo visit
FALSE	fup	24	737	5	0.778151	1	111		72
FALSE	fup	36	1096	85	1.9345	1	111		72
FALSE	fup	48	1461	6	0.845098	1	111		72
FALSE	fup	60	1830	30	1.49136	1	111		72
FALSE	fup	72	2235	26	1.43136	1	111		72	last visit
FALSE	fup	6	219	40.268	1.61561	1	112		48
FALSE	fup	12	380	16.281	1.23757	1	112		48	12mo visit
FALSE	fup	24	730	30.587	1.49951	1	112		48
FALSE	fup	36	1115	24.602	1.40827	1	112		48
FALSE	fup	48	1470	6.597	0.880642	1	112		48	last visit
FALSE	fup	6	203	19.228	1.30595	1	113		60
FALSE	fup	12	359	26.037	1.43196	1	113		60	12mo visit
FALSE	fup	24	743	35.919	1.56725	1	113		60
FALSE	fup	36	1069	46.454	1.67627	1	113		60
FALSE	fup	48	1464	174.463	2.24419	1	113		60
FALSE	fup	60	1813	7.938	0.95124	1	113		60	last visit
FALSE	fup	6	181	9.84	1.03503	1	114		60
FALSE	fup	12	365	10.96	1.07773	1	114		60	12mo visit
FALSE	fup	24	730	7.14	0.910624	1	114		60
FALSE	fup	36	1092	8.33	0.969882	1	114		60
FALSE	fup	48	1441	10.1	1.04532	1	114		60
FALSE	fup	60	1821	12.5	1.13033	1	114		60	last visit
FALSE	fup	6	191	5	0.778151	1	115		60
FALSE	fup	12	371	5	0.778151	1	115		60	12mo visit
FALSE	fup	24	735	9	1	1	115		60
FALSE	fup	36	1092	11	1.07918	1	115		60
FALSE	fup	48	1456	6	0.845098	1	115		60
FALSE	fup	60	1824	8.1	0.959041	1	115		60	last visit
FALSE	fup	6	171	21	1.34242	1	116		60
FALSE	fup	12	367	22	1.36173	1	116		60	12mo visit
FALSE	fup	24	730	15	1.20412	1	116		60
FALSE	fup	36	1075	14	1.17609	1	116		60
FALSE	fup	48	1461	12	1.11394	1	116		60
FALSE	fup	60	1828	19	1.30103	1	116		60	last visit
FALSE	fup	6	184	10	1.04139	1	117		60
FALSE	fup	12	365	7	0.90309	1	117		60	12mo visit
FALSE	fup	24	736	1e-05	4.34292e-06	1	117		60
FALSE	fup	36	1102	0	0	1	117		60
FALSE	fup	48	1459			1	117		60
FALSE	fup	60	1830			1	117		60	last visit
FALSE	fup	6	180	0	0	1	118		60
FALSE	fup	12	350	26	1.43136	1	118		60	12mo visit
FALSE	fup	24	730			1	118		60
FALSE	fup	36	1177	61	1.79239	1	118		60
FALSE	fup	48	1498	47.6	1.68664	1	118		60
FALSE	fup	60	1856	40	1.61278	1	118		60	last visit
FALSE	fup	6	131			1	119		60
FALSE	fup	12	369	3.85	0.685742	1	119		60	12mo visit
FALSE	fup	24	747	8.6	0.982271	1	119		60
FALSE	fup	36	1138	4.6	0.748188	1	119		60
FALSE	fup	48	1509	7.14	0.910624	1	119		60
FALSE	fup	60	1823	60	1.78533	1	119		60	last visit
FALSE	fup	6	185	20	1.32222	1	120		60
FALSE	fup	12	360	15	1.20412	1	120		60	12mo visit
FALSE	fup	36	1128	0	0	1	120		60
FALSE	fup	48	1443	11	1.07918	1	120		60
FALSE	fup	60	1824	11.9	1.11059	1	120		60	last visit
FALSE	fup	6	183	25.6	1.42488	1	121		60
FALSE	fup	12	362	142	2.15534	1	121		60	12mo visit
FALSE	fup	24	723	23.3	1.38561	1	121		60
FALSE	fup	36	1098	26.9	1.4456	1	121		60
FALSE	fup	48	1461	38.8	1.59988	1	121		60
FALSE	fup	60	1846	114	2.0607	1	121		60	last visit
FALSE	fup	6	189	4.7	0.755875	1	122		60
FALSE	fup	12	366	10	1.04139	1	122		60	12mo visit
FALSE	fup	24	731	7.5	0.929419	1	122		60
FALSE	fup	36	1087	0	0	1	122		60
FALSE	fup	48	1456	7.8	0.944483	1	122		60
FALSE	fup	60	1820	0	0	1	122		60	last visit
FALSE	fup	6	166	14.51	1.19061	1			60
FALSE	fup	12	375	66.19	1.8273	1			60	12mo visit
TRUE	rec	12	407	66	1.82607	2	123	diagnostic	60	recurrence
TRUE	fup	24	734	80.67	1.91206	1	123	diagnostic	60
TRUE	fup	36	1093	8.81	0.991669	1	123	diagnostic	60
TRUE	fup	48	1456	12.07	1.11628	1	123	diagnostic	60
TRUE	fup	60	1820	15.34	1.21325	1	123	diagnostic	60	last visit
FALSE	fup	6	178	17.07	1.25696	1	124		60
FALSE	fup	12	367	17.1	1.25768	1	124		60	12mo visit
FALSE	fup	24	728	20.5	1.33244	1	124		60
FALSE	fup	36	1086	24.4	1.40483	1	124		60
FALSE	fup	48	1464	19.35	1.30856	1	124		60
FALSE	fup	60	1809	24.5	1.40654	1	124		60	last visit
FALSE	fup	6	174	5	0.778151	1	125		60
FALSE	fup	12	364	0	0	1	125		60	12mo visit
FALSE	fup	24	731	5	0.778151	1	125		60
FALSE	fup	36	1113			1	125		60
FALSE	fup	48	1486			1	125		60
FALSE	fup	60	1826			1	125		60	last visit
FALSE	fup	6	175	0	0	1	126		60
FALSE	fup	12	357	0	0	1	126		60	12mo visit
FALSE	fup	24	693			1	126		60
FALSE	fup	36	1102	0	0	1	126		60
FALSE	fup	48	1500	0	0	1	126		60
FALSE	fup	60	1786	0	0	1	126		60	last visit
TRUE	rec	6	150	40	1.61278	1	127	surveillance	60	recurrence
TRUE	fup	6	170	40	1.61278	2	127	surveillance	60
TRUE	fup	12	366	11	1.07918	1	127	surveillance	60	12mo visit
TRUE	fup	24	739	0.01	0.00432137	1	127	surveillance	60
TRUE	fup	36	1111	0.01	0.00432137	1	127	surveillance	60
TRUE	fup	48	1489	0	0	1	127	surveillance	60
TRUE	fup	60	1762			1	127	surveillance	60	last visit
FALSE	fup	6	185	10	1.04139	1	128		48
FALSE	fup	12	361	14	1.17609	1	128		48	12mo visit
FALSE	fup	24	737	14.9	1.2014	1	128		48
FALSE	fup	36	1024	19	1.30103	1	128		48
FALSE	fup	48	1437	51.6	1.72099	1	128		48	last visit
FALSE	fup	6	183	55	1.74819	1	129		60
FALSE	fup	12	373	0	0	1	129		60	12mo visit
FALSE	fup	24	730	26	1.43136	1	129		60
FALSE	fup	36	1108	14	1.17609	1	129		60
FALSE	fup	48	1485	0	0	1	129		60
FALSE	fup	60	1850	0	0	1	129		60	last visit
TRUE	fup	6	178	29	1.47712	1	130	diagnostic	12
TRUE	fup	12	353	28	1.4624	1	130	diagnostic	12	12mo visit
FALSE	fup	6	189	63	1.80618	1	131		24
FALSE	fup	12	378	77	1.89209	1	131		24	12mo visit
FALSE	fup	24	737	0	0	1	131		24	last visit
FALSE	fup	6	186	6	0.845098	1	132		48
FALSE	fup	12	360	6	0.845098	1	132		48	12mo visit
FALSE	fup	24	731	0	0	1	132		48
FALSE	fup	36	1095			1	132		48
FALSE	fup	48	1452	4.3	0.724276	1	132		48	last visit
FALSE	fup	6	174	18	1.27875	1	133		48
FALSE	fup	12	359	12	1.11394	1	133		48	12mo visit
FALSE	fup	24	771	15.4	1.21484	1	133		48
FALSE	fup	36	1142			1	133		48
FALSE	fup	48	1471	20.4	1.33041	1	133		48	last visit
FALSE	fup	6	163	0	0	1	134		60
FALSE	fup	12	392	5	0.778151	1	134		60	12mo visit
FALSE	fup	24	731	100	2.00432	1	134		60
FALSE	fup	36	1102	0	0	1	134		60
FALSE	fup	48	1471	11.3	1.08991	1	134		60
FALSE	fup	60	1844	11.3	1.08991	1	134		60	last visit
FALSE	fup	6	181	11.9	1.11059	1			60
TRUE	fup	12	366	64	1.81291	1	135	surveillance	60	12mo visit
TRUE	rec	12	366	48	1.6902	2	135	surveillance	60	recurrence
TRUE	fup	24	720	12.5	1.13033	1	135	surveillance	60
TRUE	fup	36	1099			1	135	surveillance	60
TRUE	fup	48	1492	34.3	1.54777	1	135	surveillance	60
TRUE	fup	60	1856	52.5	1.72835	1	135	surveillance	60	last visit
FALSE	fup	6	181	43.6	1.64933	1	136		6	last visit
FALSE	fup	6	175	10.59	1.06408	1	137		48
FALSE	fup	12	375	0	0	1	137		48	12mo visit
FALSE	fup	24	828	0	0	1	137		48
FALSE	fup	36	1103			1	137		48
FALSE	fup	48	1483	217	2.33846	1	137		48	last visit
FALSE	fup	6	174	7	0.90309	1	138		48
FALSE	fup	12	364	0	0	1	138		48	12mo visit
FALSE	fup	24	725	7	0.90309	1	138		48
FALSE	fup	36	1128	0	0	1	138		48
FALSE	fup	48	1506	0	0	1	138		48	last visit
FALSE	fup	6	182	0	0	1	139		48
FALSE	fup	12	364	0	0	1	139		48	12mo visit
FALSE	fup	24	702	26	1.43136	1	139		48
FALSE	fup	36	1101	0	0	1	139		48
FALSE	fup	48	1464	24	1.39794	1	139		48	last visit
FALSE	fup	6	183	12	1.11394	1			48
TRUE	rec	6	198	12	1.11394	2	140	surveillance	48	recurrence
TRUE	fup	12	368	18	1.27875	1	140	surveillance	48	12mo visit
TRUE	fup	24	746	10	1.04139	1	140	surveillance	48
TRUE	fup	36	1114	13	1.14613	1	140	surveillance	48
TRUE	fup	48	1471	11.9	1.11059	1	140	surveillance	48	last visit
FALSE	fup	6	202	31.3	1.5092	1			24
TRUE	rec	6	239	26	1.43136	2	141	diagnostic	24	recurrence
TRUE	fup	12	364	47.7	1.68753	1	141	diagnostic	24	12mo visit
TRUE	fup	24	562	88.5	1.95182	1	141	diagnostic	24	last visit
FALSE	fup	6	182	22.9	1.3784	1	142		48
FALSE	fup	12	366	6.7	0.886491	1	142		48	12mo visit
FALSE	fup	24	750	8.16	0.961895	1	142		48
FALSE	fup	36	1105	5.4	0.80618	1	142		48
FALSE	fup	48	1462	7.69	0.93902	1	142		48	last visit
FALSE	fup	6	192	45	1.66276	1	143		48
FALSE	fup	12	379	40	1.61278	1	143		48	12mo visit
FALSE	fup	24	744	11.1	1.08279	1	143		48
FALSE	fup	36	1116	0	0	1	143		48
FALSE	fup	48	1459			1	143		48	last visit
FALSE	fup	6	170	264	2.42325	1	144		12
FALSE	fup	12	352	0	0	1	144		12	12mo visit
FALSE	fup	6	176	0	0	1	145		48
FALSE	fup	12	365	13	1.14613	1	145		48	12mo visit
FALSE	fup	24	736	93	1.97313	1	145		48
FALSE	fup	36	1083	50	1.70757	1	145		48
FALSE	fup	48	1468	31	1.50515	1	145		48	last visit
FALSE	fup	6	176	11	1.07918	1	146		48
FALSE	fup	12	366	14	1.17609	1	146		48	12mo visit
FALSE	fup	24	758	14	1.17609	1	146		48
FALSE	fup	36	1092	24	1.39794	1	146		48
FALSE	fup	48	1451	24	1.39794	1	146		48	last visit
FALSE	fup	6	184	8.82	0.992111	1	147		48
FALSE	fup	12	373	18.5	1.29003	1	147		48	12mo visit
FALSE	fup	24	731	39.2857	1.60515	1	147		48
FALSE	fup	36	1097	0	0	1	147		48
FALSE	fup	48	1460	0	0	1	147		48	last visit
FALSE	fup	6	214	9.47	1.01995	1	148		48
FALSE	fup	12	364	17.24	1.26102	1	148		48	12mo visit
FALSE	fup	24	728	26.47	1.43886	1	148		48
FALSE	fup	36	1096	26.5	1.43933	1	148		48
FALSE	fup	48	1450	12.8	1.13988	1	148		48	last visit
FALSE	fup	6	189	23	1.38021	1	149		48
FALSE	fup	12	378	14	1.17609	1	149		48	12mo visit
FALSE	fup	24	735	12	1.11394	1	149		48
FALSE	fup	36	1097	19.5	1.31175	1	149		48
FALSE	fup	48	1455	10	1.04139	1	149		48	last visit
FALSE	fup	6	175	13	1.14613	1	150		48
FALSE	fup	12	373	17	1.25527	1	150		48	12mo visit
FALSE	fup	24	716	13	1.14613	1	150		48
FALSE	fup	36	1095	10	1.04139	1	150		48
FALSE	fup	48	1441	51	1.716	1	150		48	last visit
FALSE	fup	6	172	8	0.954243	1	151		48
FALSE	fup	12	361	5	0.778151	1	151		48	12mo visit
FALSE	fup	24	721	4	0.69897	1	151		48
FALSE	fup	36	1071	2.6	0.556303	1	151		48
FALSE	fup	48	1439	5.2	0.792392	1	151		48	last visit
FALSE	fup	6	169	6	0.845098	1	152		48
FALSE	fup	12	360	6	0.845098	1	152		48	12mo visit
FALSE	fup	24	723	5	0.778151	1	152		48
FALSE	fup	36	1096	5	0.778151	1	152		48
FALSE	fup	48	1442	29	1.47712	1	152		48	last visit
FALSE	fup	6	175	33	1.53148	1	153		48
FALSE	fup	12	366	53	1.73239	1	153		48	12mo visit
FALSE	fup	24	716	26	1.43136	1	153		48
FALSE	fup	36	1073	45	1.66276	1	153		48
FALSE	fup	48	1451	0	0	1	153		48	last visit
FALSE	fup	6	161	20.037	1.32298	1	154		48
FALSE	fup	12	355	10.665	1.06688	1	154		48	12mo visit
FALSE	fup	24	789	7.169	0.912169	1	154		48
FALSE	fup	36	1136			1	154		48
FALSE	fup	48	1521			1	154		48	last visit
FALSE	fup	6	191	14	1.17609	1	155		36
FALSE	fup	12	368	21	1.34242	1	155		36	12mo visit
FALSE	fup	24	759	52.8	1.73078	1	155		36
FALSE	fup	36	1144	18.1	1.28103	1	155		36	last visit
FALSE	fup	6	181	16.7	1.24797	1			36
TRUE	fup	12	366	15.8	1.22531	1	156	surveillance	36	12mo visit
TRUE	rec	12	366	15	1.20412	2	156	surveillance	36	recurrence
TRUE	fup	24	727	23.3	1.38561	1	156	surveillance	36
TRUE	fup	36	1193	11.1	1.08279	1	156	surveillance	36	last visit
FALSE	fup	6	189	13.934	1.17418	1	157		24
FALSE	fup	12	357	19.417	1.30999	1	157		24	12mo visit
FALSE	fup	24	730	8.656	0.984797	1	157		24	last visit
FALSE	fup	6	181	0	0	1	158		36
FALSE	fup	12	371	0	0	1	158		36	12mo visit
FALSE	fup	24	742	0	0	1	158		36
FALSE	fup	36	1127	0	0	1	158		36	last visit
FALSE	fup	6	181	0	0	1	159		36
FALSE	fup	12	366	12.7	1.13672	1	159		36	12mo visit
FALSE	fup	24	729	5.4	0.80618	1	159		36
FALSE	fup	36	1093			1	159		36	last visit
TRUE	fup	6	179	10	1.04139	1	160	diagnostic	36
TRUE	fup	12	358	22	1.36173	1	160	diagnostic	36	12mo visit
TRUE	fup	24	718	13	1.14613	1	160	diagnostic	36
TRUE	fup	36	1102	8.5	0.977724	1	160	diagnostic	36	last visit
FALSE	fup	6	186	18	1.27875	1			36
TRUE	rec	6	206	15	1.20412	2	161	surveillance	36	recurrence
TRUE	fup	12	379	21	1.34242	1	161	surveillance	36	12mo visit
TRUE	fup	24	746	10	1.04139	1	161	surveillance	36
TRUE	fup	36	1089	20	1.32222	1	161	surveillance	36	last visit

## Sheet: Legend
rec	Reccurence observed yet?
visit	Follow-up visit (fup) or at recurrence
timepoint.cat	Time point: 0, 6, 12, …,
tt.fup	Time from TX to follow-up
prot_crea.new	Proteinuria value
log10.prot_crea	log10(proteinuria) value
n	Number of proteinuria measurements for timepoint
pat.id	Pseudo patient identifier
biopsy_mod	Biopys modality
last.visit	Last visit (months)
time.visit	Time visit (needed for graphics)
