# Supplementary material for: Recurrence of IgA nephropathy after kidney transplantation: experience from the Swiss transplant cohort study
Source: BMC Nephrol. 2022 May 10;23:178. doi: 10.1186/s12882-022-02802-x (PMC9088042; doi:10.1186/s12882-022-02802-x)
Supplement: Supplementary file 5 — Additional file 5. [file 12882_2022_2802_MOESM5_ESM.xlsx]

## Sheet: biomarker
pat.id	visit	iga_total	gd_iga1	igg_total	iga_iggic	post.rec	rec	legend.rec
1	0	4.43597	0.318334	4.62627	0.800646	NR	with IgAN recurrence	measurements of patients who had a IgAN recurrence during follow-up
1	6	4.10048	0.356002	7.20803	0.759077	R	with IgAN recurrence	measurements of patients who had a IgAN recurrence during follow-up
1	12	4.4881	0.363388	6.45741	0.810586	R	with IgAN recurrence	measurements of patients who had a IgAN recurrence during follow-up
2	0	2.90727	0.477377	10.4814	0.845829	NR	IgAN recurrence free
2	6	2.54303	0.469093	8.51258	0.853058	NR	IgAN recurrence free
2	12	1.62081	0.466052	7.05446	0.877457	NR	IgAN recurrence free
3	0	2.72502	0.366806	6.59397	0.887369	NR	IgAN recurrence free
3	6	1.5681	0.385668	6.03475	0.754239	NR	IgAN recurrence free
3	12	2.90767	0.375244	8.68311	0.75375	NR	IgAN recurrence free
4	0	1.65787	0.350093	7.6009	0.652897	NR	IgAN recurrence free
4	6	1.35998	0.351561	4.75995	0.669615	NR	IgAN recurrence free
4	12	1.55586	0.391428	5.28395	0.70305	NR	IgAN recurrence free
5	0	2.86161	0.540196	9.54682	0.692727	NR	IgAN recurrence free
5	6	2.37582	0.508443	7.77213	0.696582	NR	IgAN recurrence free
5	12	1.81158	0.505336	7.93275	0.856216	NR	IgAN recurrence free
6	0	1.40827	0.414351	6.27562	0.774472	NR	IgAN recurrence free
6	6	1.27446	0.377421	6.187	0.610877	NR	IgAN recurrence free
6	12	1.13275	0.411396	6.85795	0.694917	NR	IgAN recurrence free
7	0	3.0318	0.377421	7.04235	0.660126	NR	IgAN recurrence free
7	6	2.13112	0.449065	7.22674	0.783423	NR	IgAN recurrence free
7	12	0.891538	0.458666	4.27851	0.607714	NR	IgAN recurrence free
8	0	1.75455	0.5332	7.67996	0.904631	NR	with IgAN recurrence	measurements of patients who had a IgAN recurrence during follow-up
8	6	1.73302	0.492783	8.49332	0.732433	NR	with IgAN recurrence	measurements of patients who had a IgAN recurrence during follow-up
8	12	2.0012	0.500555	8.92599	0.771368	NR	with IgAN recurrence	measurements of patients who had a IgAN recurrence during follow-up
9	0	2.98177	0.469007	13.3681	0.925803	NR	with IgAN recurrence	measurements of patients who had a IgAN recurrence during follow-up
9	6	2.63342	0.515538	6.66248	1.13572	R	with IgAN recurrence	measurements of patients who had a IgAN recurrence during follow-up
9	12	2.49668	0.505936	6.55621	1.14485	R	with IgAN recurrence	measurements of patients who had a IgAN recurrence during follow-up
10	0	3.19425	0.432816	7.17698	0.98115	NR	with IgAN recurrence	measurements of patients who had a IgAN recurrence during follow-up
10	6	2.21434	0.428384	3.86619	0.803046	NR	with IgAN recurrence	measurements of patients who had a IgAN recurrence during follow-up
10	12	3.44413	0.39884	5.88569	0.852929	R	with IgAN recurrence	measurements of patients who had a IgAN recurrence during follow-up
11	0	0.731955	0.387625	3.13185	0.734587	NR	IgAN recurrence free
11	6	1.06402	0.431073	4.60425	0.774479	NR	IgAN recurrence free
11	12					NR	IgAN recurrence free
12	0	4.14182	0.424753	11.3958	1.06441	NR	with IgAN recurrence	measurements of patients who had a IgAN recurrence during follow-up
12	6	1.98132	0.495941	6.02914	0.839932	R	with IgAN recurrence	measurements of patients who had a IgAN recurrence during follow-up
12	12	3.21991	0.46628	5.83713	0.881384	R	with IgAN recurrence	measurements of patients who had a IgAN recurrence during follow-up
13	0	2.87352	0.530942	6.6287	0.920728	NR	IgAN recurrence free
13	6	1.98247	0.52145	4.37008	0.857145	NR	IgAN recurrence free
13	12	2.33453	0.518484	5.2195	0.900353	NR	IgAN recurrence free
14	0	1.971	0.42416	7.62092	0.870494	NR	with IgAN recurrence	measurements of patients who had a IgAN recurrence during follow-up
14	6	1.68775	0.453228	4.26459	0.695903	R	with IgAN recurrence	measurements of patients who had a IgAN recurrence during follow-up
14	12	2.28077	0.448483	5.33614	0.699416	R	with IgAN recurrence	measurements of patients who had a IgAN recurrence during follow-up
15	0	2.35346	0.349413	4.33111	1.04789	NR	IgAN recurrence free
15	6	1.16282	0.352993	2.0653	0.879627	NR	IgAN recurrence free
15	12	0.980778	0.339921	2.68993	0.859955	NR	IgAN recurrence free
16	0	1.38607	0.46791	7.47757	0.880423	NR	IgAN recurrence free
16	6	0.506956	0.427493	3.01146	0.652869	NR	IgAN recurrence free
16	12	1.03941	0.43682	7.89229	0.613316	NR	IgAN recurrence free
17	0	2.03004	0.566021	4.87939	1.23241	NR	IgAN recurrence free
17	6	1.68645	0.45247	2.61957	0.95761	NR	IgAN recurrence free
17	12	1.81769	0.51748	10.2651	1.01606	NR	IgAN recurrence free
18	0	3.33275	0.515518	8.53583	1.01558	NR	IgAN recurrence free
18	6	2.49142	0.492975	7.03027	0.966747	NR	IgAN recurrence free
18	12	2.0778	0.465093	5.61956	0.922485	NR	IgAN recurrence free
19	0	2.02982	0.385733	5.15843	0.875061	NR	IgAN recurrence free
19	6	1.92521	0.377449	6.22771	0.841337	NR	IgAN recurrence free
19	12	2.26309	0.372789	9.43259	1.14274	NR	IgAN recurrence free
20	0	3.36621	0.656707	7.54306	0.896489	NR	IgAN recurrence free
20	6	2.9232	0.71425	6.06586	0.821313	NR	IgAN recurrence free
20	12	4.34642	0.679843	9.26294	0.844498	NR	IgAN recurrence free
21	0	6.22582	0.405177	10.0177	0.938293	NR	IgAN recurrence free
21	6	5.20295	0.439011	10.5308	0.908784	NR	IgAN recurrence free
21	12	7.85815	0.415262	12.2391	0.913351	NR	IgAN recurrence free
22	0	4.18656	0.487636	12.554	0.790751	NR	IgAN recurrence free
22	6	3.42796	0.418821	11.5049	0.770025	NR	IgAN recurrence free
22	12	5.25809	0.46628	22.6541	1.04157	NR	IgAN recurrence free
23	0	0.975799	0.529615	3.99594	0.966719	NR	IgAN recurrence free
23	6	0.95546	0.567754	2.11219	0.786811	NR	IgAN recurrence free
23	12	0.648894	0.553885	1.07205	0.666114	NR	IgAN recurrence free
24	0	1.25278	0.469465	10.3744	0.916922	NR	IgAN recurrence free
24	6	1.69006	0.46247	10.4171	0.627965	NR	IgAN recurrence free
24	12		0.449256	8.56138	0.86327	NR	IgAN recurrence free
25	0	1.34572	0.459773	4.58111	0.774838	NR	with IgAN recurrence	measurements of patients who had a IgAN recurrence during follow-up
25	6	1.45777	0.485661	4.05639	0.758666	NR	with IgAN recurrence	measurements of patients who had a IgAN recurrence during follow-up
25	12	1.70642	0.447934	7.2891	0.870076	NR	with IgAN recurrence	measurements of patients who had a IgAN recurrence during follow-up
26	0	1.47387	0.50484	6.72056	0.706793	NR	IgAN recurrence free
26	6	5.4269	0.487043	10.762	0.923187	NR	IgAN recurrence free
26	12	5.33536	0.498907	12.9497	0.903164	NR	IgAN recurrence free
27	0	7.65802	0.350006	14.1636	0.882086	NR	IgAN recurrence free
27	6	3.43751	0.392719	9.46016	0.788078	NR	IgAN recurrence free
27	12	4.0793	0.379668	7.3412	0.750704	NR	IgAN recurrence free
28	0	5.74184	0.459856	8.02014	0.918895	NR	IgAN recurrence free
28	6	5.19438	0.437066	6.9915	0.785673	NR	IgAN recurrence free
28	12	7.61932	0.468808	7.90255	0.82211	NR	IgAN recurrence free
29	0	1.88947	0.467133	12.3787	1.18354	NR	IgAN recurrence free
29	6	1.9314	0.460138	8.19871	0.980866	NR	IgAN recurrence free
29	12	2.10168	0.396402	12.1608	0.988421	NR	IgAN recurrence free
30	0	2.23845	0.356101	4.48484	0.465458	NR	IgAN recurrence free
30	6	2.15879	0.386769	3.16352	0.574678	NR	IgAN recurrence free
30	12	1.74373	0.391946	4.27856	0.469322	NR	IgAN recurrence free
31	0	1.15295			0.0641177	NR	with IgAN recurrence	measurements of patients who had a IgAN recurrence during follow-up
31	6	2.57046	0.401551	7.35745	1.04399	NR	with IgAN recurrence	measurements of patients who had a IgAN recurrence during follow-up
31	12	1.80247	0.359574	9.04531	1.12965	R	with IgAN recurrence	measurements of patients who had a IgAN recurrence during follow-up
32	0	2.195	0.679194	8.09191	1.09294	NR	IgAN recurrence free
32	6	1.66524	0.599289	6.77039	1.01854	NR	IgAN recurrence free
32	12	4.5387	0.618571	9.72813	1.01525	NR	IgAN recurrence free
33	0	2.82887	0.464739	9.24442	0.769508	NR	IgAN recurrence free
33	6	2.51338	0.491598	7.15133	0.694722	NR	IgAN recurrence free
33	12	2.3376	0.498109	6.46028	0.675829	NR	IgAN recurrence free
34	0	6.28475	0.450498	8.41334	1.12122	NR	IgAN recurrence free
34	6	3.26432	0.500383	5.62017	0.962989	NR	IgAN recurrence free
34	12	1.67267	0.445078	6.53435	0.950101	NR	IgAN recurrence free
35	0	3.87174	0.43682	9.5248	0.860639	NR	IgAN recurrence free
35	6	2.72449	0.425161	9.39392	0.924366	NR	IgAN recurrence free
35	12	4.21845	0.418166	9.91874	0.760779	NR	IgAN recurrence free
36	0	4.89504	0.488104	18.1242	1.239	NR	with IgAN recurrence	measurements of patients who had a IgAN recurrence during follow-up
36	6	2.56586	0.499615	6.68621	1.01812	NR	with IgAN recurrence	measurements of patients who had a IgAN recurrence during follow-up
36	12	3.41367	0.508057	6.79432	0.9859	NR	with IgAN recurrence	measurements of patients who had a IgAN recurrence during follow-up
37	0	1.92755	0.391884	4.80213	0.670975	NR	with IgAN recurrence	measurements of patients who had a IgAN recurrence during follow-up
37	6	0.76658	0.356104	1.97314	0.448874	NR	with IgAN recurrence	measurements of patients who had a IgAN recurrence during follow-up
38	0	2.85449	0.488119	8.69432	1.05806	NR	with IgAN recurrence	measurements of patients who had a IgAN recurrence during follow-up
38	6	2.5836	0.491228	8.36378	0.996305	NR	with IgAN recurrence	measurements of patients who had a IgAN recurrence during follow-up
38	12	3.50268	0.503664	11.1762	1.03704	NR	with IgAN recurrence	measurements of patients who had a IgAN recurrence during follow-up
39	0	4.61814	0.41366	8.97503	0.846642	NR	with IgAN recurrence	measurements of patients who had a IgAN recurrence during follow-up
39	6	3.08537	0.364058	6.42737	0.812276	NR	with IgAN recurrence	measurements of patients who had a IgAN recurrence during follow-up
39	12	4.14767	0.463545	8.28075	0.867048	R	with IgAN recurrence	measurements of patients who had a IgAN recurrence during follow-up
40	0	0.306909	0.427493	6.11376	0.836466	NR	IgAN recurrence free
40	6	1.50945	0.412844	3.86618	0.803184	NR	IgAN recurrence free
40	12	0.657491	0.331607	7.00345	0.997005	NR	IgAN recurrence free
41	0	3.58732	0.387075	11.5642	1.15332	NR	IgAN recurrence free
41	6	4.09799	0.426716	8.46915	0.946375	NR	IgAN recurrence free
41	12	3.2243	0.453142	7.90575	0.98218	NR	IgAN recurrence free
42	0	1.24624	0.367564	5.15611	0.804652	NR	with IgAN recurrence	measurements of patients who had a IgAN recurrence during follow-up
42	6	1.2133	0.392254	6.32561	0.848213	R	with IgAN recurrence	measurements of patients who had a IgAN recurrence during follow-up
42	12	1.26521	0.398194	6.27073	0.799758	R	with IgAN recurrence	measurements of patients who had a IgAN recurrence during follow-up
43	0	3.25599	0.4615	16.8012	1.02554	NR	with IgAN recurrence	measurements of patients who had a IgAN recurrence during follow-up
43	6	3.19302	0.46	12.3484	0.993677	NR	with IgAN recurrence	measurements of patients who had a IgAN recurrence during follow-up
43	12	2.72853	0.4475	13.1713	0.935535	NR	with IgAN recurrence	measurements of patients who had a IgAN recurrence during follow-up
44	0	4.46135	0.40219	8.20561	0.686695	NR	IgAN recurrence free
45	0	5.13792	0.531849	14.8579	1.00774	NR	IgAN recurrence free
45	6	3.04877	0.588641	9.90324	0.923252	NR	IgAN recurrence free
45	12	3.74443	0.59785	10.1212	0.977308	NR	IgAN recurrence free
46	0	0.914359	0.412844	10.0064	1.01267	NR	with IgAN recurrence	measurements of patients who had a IgAN recurrence during follow-up
46	6	1.7057	0.470128	8.95096	0.938271	R	with IgAN recurrence	measurements of patients who had a IgAN recurrence during follow-up
46	12	0.895746	0.466504	8.28263	1.06846	R	with IgAN recurrence	measurements of patients who had a IgAN recurrence during follow-up
47	0	4.16885	0.476592	12.1674	1.08184	NR	with IgAN recurrence	measurements of patients who had a IgAN recurrence during follow-up
47	6	2.68199	0.481964	6.54683	0.968	R	with IgAN recurrence	measurements of patients who had a IgAN recurrence during follow-up
47	12	4.6609	0.509592	8.51716	0.976057	R	with IgAN recurrence	measurements of patients who had a IgAN recurrence during follow-up
48	0	2.86638	0.500383	15.3741	0.953681	NR	IgAN recurrence free
48	6	2.73	0.465847	12.8048	0.859172	NR	IgAN recurrence free
48	12	3.23486	0.434381	12.4049	0.969074	NR	IgAN recurrence free
49	0	3.50268	0.43	7.54158	0.666503	NR	IgAN recurrence free
49	6	2.16995	0.486	5.47013	0.664191	NR	IgAN recurrence free
49	12	3.28299	0.4625	7.97343	0.796912	NR	IgAN recurrence free
50	0	5.53781	0.287308	13.3037	1.20287	NR	IgAN recurrence free
50	6	2.39635	0.339398	4.69262	0.928527	NR	IgAN recurrence free
50	12	2.6286	0.313353	5.96481	0.993472	NR	IgAN recurrence free
51	0	1.19683	0.3987	7.59667	1.00916	NR	IgAN recurrence free
51	6	0.942477	0.385069	6.91286	0.881935	NR	IgAN recurrence free
51	12	1.1782	0.39231	5.4293	0.962438	NR	IgAN recurrence free
52	0	2.35016	0.441136	5.55912	0.828943	NR	with IgAN recurrence	measurements of patients who had a IgAN recurrence during follow-up
52	6	1.30915	0.412649	6.68235	0.748253	NR	with IgAN recurrence	measurements of patients who had a IgAN recurrence during follow-up
52	12	1.37158	0.435438	7.13993	0.775412	R	with IgAN recurrence	measurements of patients who had a IgAN recurrence during follow-up
53	0					NR	with IgAN recurrence	measurements of patients who had a IgAN recurrence during follow-up
53	6	1.35745	0.491559	4.30814	0.869357	R	with IgAN recurrence	measurements of patients who had a IgAN recurrence during follow-up
53	12	1.69588	0.457056	4.75719	0.828746	R	with IgAN recurrence	measurements of patients who had a IgAN recurrence during follow-up
54	0	2.3043	0.4875	12.0795	0.666503	NR	IgAN recurrence free
54	6	1.61742	0.454	9.75893	0.664191	NR	IgAN recurrence free
54	12	2.24804	0.4625	10.5774	0.796912	NR	IgAN recurrence free
55	0	1.97064	0.395292	4.73338	0.786339	NR	with IgAN recurrence	measurements of patients who had a IgAN recurrence during follow-up
55	6	2.13356	0.420424	5.0735	0.778073	R	with IgAN recurrence	measurements of patients who had a IgAN recurrence during follow-up
55	12	1.89354	0.453649	4.88702	0.748962	R	with IgAN recurrence	measurements of patients who had a IgAN recurrence during follow-up
56	0	1.55392	0.456205	4.76615	0.56855	NR	with IgAN recurrence	measurements of patients who had a IgAN recurrence during follow-up
56	6	1.84606	0.452371	5.27635	0.604489	R	with IgAN recurrence	measurements of patients who had a IgAN recurrence during follow-up
56	12	1.9285	0.487726	4.96395	0.635037	R	with IgAN recurrence	measurements of patients who had a IgAN recurrence during follow-up
57	0	3.53004	0.480203	8.12665	1.07613	NR	with IgAN recurrence	measurements of patients who had a IgAN recurrence during follow-up
57	6	2.18752	0.488342	5.17261	1.01984	NR	with IgAN recurrence	measurements of patients who had a IgAN recurrence during follow-up
57	12	1.82221	0.4566	6.23793	1.02968	NR	with IgAN recurrence	measurements of patients who had a IgAN recurrence during follow-up
58	0	2.62728	0.482731	9.85272	0.807622	NR	IgAN recurrence free
58	6	2.09466	0.431312	11.0428	0.794881	NR	IgAN recurrence free
58	12	2.66084	0.397608	11.0856	0.942941	NR	IgAN recurrence free
59	0	1.78577	0.50729	12.5829	0.962631	NR	with IgAN recurrence	measurements of patients who had a IgAN recurrence during follow-up
59	6	0.885467	0.51036	8.72452	0.766811	R	with IgAN recurrence	measurements of patients who had a IgAN recurrence during follow-up
59	12	0.901046	0.519569	12.8661	0.777909	R	with IgAN recurrence	measurements of patients who had a IgAN recurrence during follow-up
60	0	3.71666	0.532	11.4743	0.922067	NR	IgAN recurrence free
60	6	2.6713	0.518	12.3408	0.932907	NR	IgAN recurrence free
60	12	2.30095	0.5055	11.7045	0.976267	NR	IgAN recurrence free
61	0	2.53107	0.4895	9.17503	0.882648	NR	IgAN recurrence free
61	6	2.63867	0.5015	11.2699	0.743697	NR	IgAN recurrence free
61	12	3.35878	0.478	9.02883	0.972834	NR	IgAN recurrence free
62	0	0.867653	0.514965	1.95992	0.666574	NR	IgAN recurrence free
62	6	0.909157	0.476592	7.21983	0.679104	NR	IgAN recurrence free
62	12	1.17234	0.488871	5.09717	0.66371	NR	IgAN recurrence free
63	0	1.79944	0.440521	13.0408	1.20749	NR	IgAN recurrence free
63	6	1.7389	0.425172	9.55436	1.02062	NR	IgAN recurrence free
63	12	1.38403	0.437855	7.99459	1.16991	NR	IgAN recurrence free
64	0	2.60563	0.454158	8.97249	1.07416	NR	with IgAN recurrence	measurements of patients who had a IgAN recurrence during follow-up
64	6	2.13878	0.407766	6.13806	0.912389	NR	with IgAN recurrence	measurements of patients who had a IgAN recurrence during follow-up
64	12	1.45539	0.432997	5.79863	0.932463	NR	with IgAN recurrence	measurements of patients who had a IgAN recurrence during follow-up
65	0	1.8903	0.460347	7.21983	1.08542	NR	IgAN recurrence free
65	6	0.84693	0.57281	5.15977	0.877429	NR	IgAN recurrence free
65	12	1.54437	0.502333	8.09969	0.962989	NR	IgAN recurrence free
66	0	0.833563	0.35227	4.38829	0.955969	NR	with IgAN recurrence	measurements of patients who had a IgAN recurrence during follow-up
66	6	0.647558	0.375698	6.89117	0.87906	NR	with IgAN recurrence	measurements of patients who had a IgAN recurrence during follow-up
66	12	0.691377	0.366753	4.51796	0.830184	R	with IgAN recurrence	measurements of patients who had a IgAN recurrence during follow-up
67	0	1.48968	0.45285	7.66082	0.875281	NR	IgAN recurrence free
67	6	0.855408	0.494836	5.33295	0.719199	NR	IgAN recurrence free
67	12	1.73972	0.448351	5.69711	0.870073	NR	IgAN recurrence free
68	0	2.33874	0.448461	6.77613	0.796667	NR	with IgAN recurrence	measurements of patients who had a IgAN recurrence during follow-up
68	6	1.4362	0.393115	6.65475	0.840358	R	with IgAN recurrence	measurements of patients who had a IgAN recurrence during follow-up
68	12	1.57599	0.40858	7.78261	0.882081	R	with IgAN recurrence	measurements of patients who had a IgAN recurrence during follow-up
69	0	0.681929	0.468131	4.07735	0.617067	NR	with IgAN recurrence	measurements of patients who had a IgAN recurrence during follow-up
69	6	1.36216	0.486022	4.38829	0.549143	NR	with IgAN recurrence	measurements of patients who had a IgAN recurrence during follow-up
69	12	0.695429	0.463872	2.69002	0.470797	NR	with IgAN recurrence	measurements of patients who had a IgAN recurrence during follow-up
70	0	3.12247	0.409997	5.65072	0.895743	NR	IgAN recurrence free
70	6					NR	IgAN recurrence free
70	12	2.28196	0.418665	12.0319	0.908647	NR	IgAN recurrence free
71	0	4.63817	0.450736	6.12538	0.85589	NR	IgAN recurrence free
71	6					NR	IgAN recurrence free
71	12					NR	IgAN recurrence free
72	0	2.25896	0.3545	8.62511	1.02976	NR	with IgAN recurrence	measurements of patients who had a IgAN recurrence during follow-up
72	6	2.7218	0.367	9.25443	0.765378	NR	with IgAN recurrence	measurements of patients who had a IgAN recurrence during follow-up
72	12	2.69508	0.35	8.10137	0.772933	NR	with IgAN recurrence	measurements of patients who had a IgAN recurrence during follow-up
73	0	4.04306	0.491	9.73071	0.783444	NR	IgAN recurrence free
73	6	2.23826	0.532	7.7018	0.702965	NR	IgAN recurrence free
73	12	1.91827	0.528	7.43942	0.663875	NR	IgAN recurrence free
75	0	1.63342	0.426	6.90478	0.574197	NR	with IgAN recurrence	measurements of patients who had a IgAN recurrence during follow-up
75	6	1.65355	0.4035	9.26508	0.622814	NR	with IgAN recurrence	measurements of patients who had a IgAN recurrence during follow-up
75	12	2.28649	0.2575	8.11059	0.942758	NR	with IgAN recurrence	measurements of patients who had a IgAN recurrence during follow-up
76	0	1.20167	0.491837	13.261	1.07432	NR	with IgAN recurrence	measurements of patients who had a IgAN recurrence during follow-up
76	6	1.04229	0.479841	10.5979	1.04282	R	with IgAN recurrence	measurements of patients who had a IgAN recurrence during follow-up
76	12	0.95204	0.448351	9.76021	0.944731	R	with IgAN recurrence	measurements of patients who had a IgAN recurrence during follow-up
77	0	2.15425	0.4815	10.6023	0.8452	NR	IgAN recurrence free
77	6	2.7969	0.4675	7.30741	0.734171	NR	IgAN recurrence free
77	12					NR	IgAN recurrence free
78	0	3.19497	0.535683	5.91319	1.00619	NR	IgAN recurrence free
78	6	3.77424	0.462005	6.80291	0.995185	NR	IgAN recurrence free
78	12	3.06058	0.54175	6.72897	0.866897	NR	IgAN recurrence free
79	0	1.41384	0.547351	7.79296	0.977917	NR	with IgAN recurrence	measurements of patients who had a IgAN recurrence during follow-up
79	6	1.54964	0.46345	7.55397	0.962744	NR	with IgAN recurrence	measurements of patients who had a IgAN recurrence during follow-up
79	12	1.23444	0.471441	8.60769	0.989174	NR	with IgAN recurrence	measurements of patients who had a IgAN recurrence during follow-up
80	0	1.74942	0.401254	5.77023	0.978909	NR	IgAN recurrence free
80	6	1.60935	0.406138	5.47087	0.873028	NR	IgAN recurrence free
80	12	1.57515	0.414277	6.15461	0.867911	NR	IgAN recurrence free
81	0	4.71529	0.485408	4.54833	0.662318	NR	IgAN recurrence free
81	6	5.99532	0.527881	4.89929	0.594378	NR	IgAN recurrence free
81	12	6.72254	0.554752	5.07913	0.609181	NR	IgAN recurrence free
82	0	1.86984	0.383873	13.1307	0.764663	NR	IgAN recurrence free
82	6	1.48604	0.42286	7.54601	0.933594	NR	IgAN recurrence free
82	12	1.01806	0.434856	6.3858	0.936406	NR	IgAN recurrence free
83	0	1.55414	0.42136	8.8341	1.07876	NR	IgAN recurrence free
83	6	1.20733	0.443853	7.08695	1.03412	NR	IgAN recurrence free
83	12	1.43791	0.484339	10.6071	1.02323	NR	IgAN recurrence free
84	0	3.14401	0.568311	9.97595	1.0872	NR	IgAN recurrence free
84	6	2.23566	0.496335	5.92715	0.958199	NR	IgAN recurrence free
84	12	2.09335	0.469344	15.8825	1.20285	NR	IgAN recurrence free
85	0	5.58393	0.318983	5.40968	0.77087	NR	IgAN recurrence free
85	6	2.40116	0.34412	1.96737	0.675602	NR	IgAN recurrence free
85	12	5.44514	0.373591	4.36558	0.740126	NR	IgAN recurrence free
86	0	2.82201	0.555559	8.44986	0.816622	NR	IgAN recurrence free
86	6	2.13348	0.536402	7.57164	0.700665	NR	IgAN recurrence free
86	12	2.8164	0.5155	7.42675	1.07354	NR	IgAN recurrence free
87	0	2.22099	0.499	10.6148	1.08	NR	IgAN recurrence free
87	6	2.06733	0.514	7.68432	0.945233	NR	IgAN recurrence free
87	12	2.70307	0.5505	8.66458	1.00154	NR	IgAN recurrence free
88	0	2.58424	0.469344	12.2407	1.02674	NR	IgAN recurrence free
88	6	2.47935	0.472343	7.02944	0.879462	NR	IgAN recurrence free
88	12	1.55715	0.48284	7.10801	0.99124	NR	IgAN recurrence free
89	0	3.77772	0.524154	6.65829	1.09935	NR	with IgAN recurrence	measurements of patients who had a IgAN recurrence during follow-up
89	6	3.37011	0.497295	5.80179	1.06708	NR	with IgAN recurrence	measurements of patients who had a IgAN recurrence during follow-up
89	12	3.29705	0.502992	5.88445	0.0472332	NR	with IgAN recurrence	measurements of patients who had a IgAN recurrence during follow-up
90	0	2.6595	0.5255	7.18576	1.12339	NR	IgAN recurrence free
90	6	1.86471	0.514016	6.51338	1.07308	NR	IgAN recurrence free
90	12	2.04539	0.532323	6.66443	1.09154	NR	IgAN recurrence free
91	0	3.00632	0.454165	7.21033	1.014	NR	IgAN recurrence free
91	6	1.85561	0.472472	5.98002	0.930925	NR	IgAN recurrence free
91	12	2.17521	0.487963	7.71056	0.971541	NR	IgAN recurrence free
92	0	2.26444	0.44149	7.21033	1.02093	NR	IgAN recurrence free
92	6	3.57207	0.360363	7.7589	1.06108	NR	IgAN recurrence free
92	12	2.97705	0.450453	7.49459	1.05093	NR	IgAN recurrence free
93	0	1.42645	0.554855	6.49845	0.855694	NR	IgAN recurrence free
93	6	1.24944	0.499933	6.01486	0.786002	NR	IgAN recurrence free
93	12	1.44507	0.475993	8.08079	0.828002	NR	IgAN recurrence free
94	0	4.29799	0.554752	5.69413	0.894604	NR	IgAN recurrence free
94	6	3.23257	0.538283	4.21875	0.689266	NR	IgAN recurrence free
94	12					NR	IgAN recurrence free
95	0	1.99825	0.467446	6.73565	0.896179	NR	IgAN recurrence free
95	6	1.11515	0.443474	5.8674	0.828146	NR	IgAN recurrence free
95	12	0.71524	0.460787	7.85877	0.784585	NR	IgAN recurrence free
96	0	1.82873	0.464709	8.22674	0.930002	NR	IgAN recurrence free
96	6	2.29983	0.491484	6.91661	0.901848	NR	IgAN recurrence free
96	12	1.86471	0.507679	6.67206	0.922618	NR	IgAN recurrence free
97	0	1.56392	0.466839	7.97797	0.991849	NR	IgAN recurrence free
97	6	1.56623	0.432337	6.50591	0.796617	NR	IgAN recurrence free
97	12	1.92767	0.438674	7.0721	0.84554	NR	IgAN recurrence free
98	0	1.45931	0.425859	8.3026	0.998973	NR	IgAN recurrence free
98	6	0.991854	0.430357	7.67243	0.908285	NR	IgAN recurrence free
98	12	1.02553	0.410864	7.71322	0.955035	NR	IgAN recurrence free
99	0	4.32756	0.518241	5.67379	0.758771	NR	IgAN recurrence free
99	6	3.69347	0.509791	6.21309	0.742156	NR	IgAN recurrence free
99	12	3.61124	0.479513	6.41684	0.715386	NR	IgAN recurrence free
100	0	1.76978	0.634289	10.4707	1.23448	NR	with IgAN recurrence	measurements of patients who had a IgAN recurrence during follow-up
100	6	1.15569	0.544319	5.78796	1.11075	R	with IgAN recurrence	measurements of patients who had a IgAN recurrence during follow-up
100	12	1.21428	0.587805	7.5007	1.13852	R	with IgAN recurrence	measurements of patients who had a IgAN recurrence during follow-up
101	0	1.48295	0.409775	5.1052	0.655522	NR	IgAN recurrence free
101	6	1.38421	0.443852	5.60041	0.626052	NR	IgAN recurrence free
101	12	1.30886	0.499018	10.3465	0.746087	NR	IgAN recurrence free
102	0	2.30995	0.491484	5.88336	0.949848	NR	IgAN recurrence free
102	6	2.34312	0.44722	5.04573	0.784156	NR	IgAN recurrence free
102	12	2.25582	0.481626	5.16266	0.745386	NR	IgAN recurrence free
103	0	3.2921	0.443294	6.8225	0.931848	NR	IgAN recurrence free
103	6	2.8707	0.478809	7.62344	0.813233	NR	IgAN recurrence free
103	12	3.60273	0.454165	8.92599	0.754063	NR	IgAN recurrence free
104	0	1.53395	0.460673	7.17471	0.676037	NR	IgAN recurrence free
104	6	1.60445	0.413397	6.06348	0.704758	NR	IgAN recurrence free
104	12	1.15818	0.478532	6.7415	0.897285	NR	IgAN recurrence free
105	0	1.84953	0.414175	9.16341	0.872937	NR	IgAN recurrence free
105	6	1.37043	0.45546	6.41829	0.62943	NR	IgAN recurrence free
105	12	1.48473	0.400858	11.4495	0.844787	NR	IgAN recurrence free
106	0	1.0958	0.592303	6.05246	0.959956	NR	IgAN recurrence free
106	6	1.00891	0.63129	8.62689	1.01092	NR	IgAN recurrence free
106	12	1.00435	0.610297	7.85525	0.938163	NR	IgAN recurrence free
107	0	1.56395	0.374875	11.9203	0.898092	NR	IgAN recurrence free
107	6	1.16801	0.355382	6.24235	0.80178	NR	IgAN recurrence free
107	12	1.59756	0.366858	7.59097	0.834469	NR	IgAN recurrence free
108	0	2.34216	0.401254	4.82666	0.810837	NR	IgAN recurrence free
108	6	1.83702	0.371954	11.1969	0.759668	NR	IgAN recurrence free
108	12	1.76291	0.392302	11.3539	0.675042	NR	IgAN recurrence free
109	0	1.52529	0.378898	8.52049	0.53531	NR	with IgAN recurrence	measurements of patients who had a IgAN recurrence during follow-up
109	6	0.941963	0.3885	6.37899	0.426674	NR	with IgAN recurrence	measurements of patients who had a IgAN recurrence during follow-up
109	12	0.838438	0.396625	7.45888	0.406673	R	with IgAN recurrence	measurements of patients who had a IgAN recurrence during follow-up
111	0	2.14883	0.368896	7.32442	0.896179	NR	IgAN recurrence free
111	6	3.02986	0.436815	6.38568	0.765007	NR	IgAN recurrence free
111	12	3.14842	0.41018	5.72974	0.724872	NR	IgAN recurrence free
112	0	5.05991	0.335452	5.22702	0.734813	NR	IgAN recurrence free
112	6					NR	IgAN recurrence free
112	12	3.16576	0.361456	4.23859	0.751892	NR	IgAN recurrence free
113	0	1.09579	0.512279	4.43653	0.580061	NR	IgAN recurrence free
113	6	3.35387	0.558219	3.14013	0.493542	NR	IgAN recurrence free
113	12	0.837739	0.571222	3.78494	0.528716	NR	IgAN recurrence free
114	0	1.25636	0.487987	4.18344	0.598739	NR	IgAN recurrence free
114	6	1.39688	0.43756	7.3076	0.652287	NR	IgAN recurrence free
114	12	2.28926	0.466976	6.80093	0.576816	NR	IgAN recurrence free
115	0	1.18539	0.594327	7.84433	0.930781	NR	IgAN recurrence free
115	6	0.436973	0.565252	5.03293	0.640088	NR	IgAN recurrence free
115	12	0.384903	0.577224	4.60258	0.643252	NR	IgAN recurrence free
116	0	2.79178	0.623261	5.74624	0.601778	NR	IgAN recurrence free
116	6	3.25676	0.527374	5.91408	0.914829	NR	IgAN recurrence free
116	12	2.72941	0.548683	7.0198	0.643624	NR	IgAN recurrence free
117	0	2.26126	0.401064	14.9298	1.26436	NR	IgAN recurrence free
117	6	1.70198	0.454938	12.2732	0.884383	NR	IgAN recurrence free
117	12	1.90556	0.440401	7.89245	0.778229	NR	IgAN recurrence free
118	0	1.98693	0.514016	2.94501	0.312924	NR	IgAN recurrence free
118	6	2.73268	0.477401	3.58046	0.408463	NR	IgAN recurrence free
118	12	1.84561	0.412599	4.12777	0.429693	NR	IgAN recurrence free
119	0	2.09092	0.395012	6.27835	0.675288	NR	IgAN recurrence free
119	6	1.37789	0.416281	6.21229	0.497391	NR	IgAN recurrence free
119	12	1.1346	0.353114	6.27445	0.510329	NR	IgAN recurrence free
120	0	1.0481	0.404485	10.6511	0.806349	NR	IgAN recurrence free
120	6	0.668381	0.40876	5.69241	0.63587	NR	IgAN recurrence free
120	12	0.885343	0.371134	5.75251	0.684026	NR	IgAN recurrence free
121	0	1.40612	0.401841	4.62497	0.762887	NR	IgAN recurrence free
121	6	1.85901	0.383981	6.71993	0.892412	NR	IgAN recurrence free
121	12	1.96858	0.397113	7.306	0.79257	NR	IgAN recurrence free
122	0	7.81946	0.451218	8.3744	0.991097	NR	IgAN recurrence free
122	6	3.58185	0.521605	11.2374	1.03234	NR	IgAN recurrence free
122	12	2.05187	0.475906	10.8532	1.02425	NR	IgAN recurrence free
123	0	2.74425	0.474915	4.68717	0.891921	NR	with IgAN recurrence	measurements of patients who had a IgAN recurrence during follow-up
123	6	1.88278	0.537696	5.0226	0.659574	NR	with IgAN recurrence	measurements of patients who had a IgAN recurrence during follow-up
123	12	2.16234	0.515538	4.29735	0.631201	NR	with IgAN recurrence	measurements of patients who had a IgAN recurrence during follow-up
124	0	3.09003	0.454895	6.68639	0.7891	NR	IgAN recurrence free
124	6	2.2664	0.499544	5.20159	0.697353	NR	IgAN recurrence free
124	12	2.82543	0.52108	7.12458	0.706991	NR	IgAN recurrence free
125	0	2.06621	0.404171	6.94428	0.814617	NR	IgAN recurrence free
125	6	3.97298	0.395018	6.23105	0.728309	NR	IgAN recurrence free
125	12	1.41471	0.391497	6.08152	0.64154	NR	IgAN recurrence free
126	0	3.00361	0.535844	4.13046	0.492463	NR	IgAN recurrence free
126	6	2.22309	0.550954	4.09565	0.558923	NR	IgAN recurrence free
126	12	2.79872	0.522166	4.24954	0.560309	NR	IgAN recurrence free
127	0	2.74767	0.473751	10.9585	0.827088	NR	with IgAN recurrence	measurements of patients who had a IgAN recurrence during follow-up
127	6	1.80029	0.360017	11.3304	0.821464	R	with IgAN recurrence	measurements of patients who had a IgAN recurrence during follow-up
127	12	1.16123	0.49684	6.89833	0.747297	R	with IgAN recurrence	measurements of patients who had a IgAN recurrence during follow-up
128	0	1.2436	0.428429	12.4273	0.873486	NR	IgAN recurrence free
128	6	1.11978	0.409615	9.83348	0.782095	NR	IgAN recurrence free
128	12	0.850106	0.415601	10.6212	0.832835	NR	IgAN recurrence free
129	0	4.90724	0.426369	7.82531	0.800771	NR	IgAN recurrence free
129	6	7.69706	0.480472	6.87725	0.999688	NR	IgAN recurrence free
129	12	3.77835	0.499333	6.46124	1.09117	NR	IgAN recurrence free
130	0	1.96264	0.482457	4.16274	1.31709	NR	with IgAN recurrence	measurements of patients who had a IgAN recurrence during follow-up
130	6	1.292	0.423391	5.35129	0.91993	R	with IgAN recurrence	measurements of patients who had a IgAN recurrence during follow-up
130	12	3.92688	0.44672	5.94881	0.976408	R	with IgAN recurrence	measurements of patients who had a IgAN recurrence during follow-up
131	0	2.25327	0.307551	5.49934	0.982734	NR	IgAN recurrence free
131	6	2.15136	0.357256	4.91268	0.764951	NR	IgAN recurrence free
131	12					NR	IgAN recurrence free
132	0	2.19057	0.413891	8.68674	0.811973	NR	IgAN recurrence free
132	6	2.30683	0.479738	8.28171	0.663639	NR	IgAN recurrence free
132	12	2.12927	0.453228	7.09769	0.737103	NR	IgAN recurrence free
133	0	2.15969	0.52335	3.63175	0.662026	NR	IgAN recurrence free
133	6	1.39371	0.501116	3.28556	1.09392	NR	IgAN recurrence free
133	12	2.18539	0.46691	10.1734	1.01931	NR	IgAN recurrence free
134	0	1.5367	0.49983	8.48178	0.871132	NR	IgAN recurrence free
134	6	1.80277	0.463596	4.52499	0.883331	NR	IgAN recurrence free
134	12	1.50669	0.482457	5.92808	0.873391	NR	IgAN recurrence free
135	0	2.47214	0.461198	7.00052	0.976834	NR	with IgAN recurrence	measurements of patients who had a IgAN recurrence during follow-up
135	6	2.17915	0.44649	8.70576	1.01384	NR	with IgAN recurrence	measurements of patients who had a IgAN recurrence during follow-up
135	12	2.4652	0.442813	8.06518	0.974136	NR	with IgAN recurrence	measurements of patients who had a IgAN recurrence during follow-up
136	0	2.25132	0.424953	7.3676	0.716242	NR	IgAN recurrence free
136	6	1.36647	0.439661	7.75633	0.674224	NR	IgAN recurrence free
137	0	3.79606	0.458666	6.28547	0.727785	NR	IgAN recurrence free
137	6	2.88953	0.468268	5.40234	0.730147	NR	IgAN recurrence free
137	12	2.50188	0.454973	8.40001	0.647664	NR	IgAN recurrence free
138	0	2.34751	0.455158	4.72348	0.998256	NR	IgAN recurrence free
138	6	1.36534	0.478486	5.10396	1.05051	NR	IgAN recurrence free
138	12	1.654	0.507275	5.11628	1.00849	NR	IgAN recurrence free
139	0	6.39915	0.527374	11.1417	0.60251	NR	IgAN recurrence free
139	6	5.60908	0.488754	8.77344	0.502663	NR	IgAN recurrence free
139	12	4.84084	0.545656	11.042	0.537414	NR	IgAN recurrence free
140	0	2.10724	0.499406	23.962	1.0081	NR	with IgAN recurrence	measurements of patients who had a IgAN recurrence during follow-up
140	6	1.12946	0.514799	10.8339	0.987784	NR	with IgAN recurrence	measurements of patients who had a IgAN recurrence during follow-up
140	12	1.52795	0.448952	11.8842	0.993739	R	with IgAN recurrence	measurements of patients who had a IgAN recurrence during follow-up
141	0	1.39452	0.518979	8.80451	0.906289	NR	with IgAN recurrence	measurements of patients who had a IgAN recurrence during follow-up
141	6	2.22991	0.48326	13.0064	1.11407	NR	with IgAN recurrence	measurements of patients who had a IgAN recurrence during follow-up
141	12	1.03449	0.489038	6.69755	0.841527	R	with IgAN recurrence	measurements of patients who had a IgAN recurrence during follow-up
142	0	3.41975	0.559426	9.86721	1.07822	NR	IgAN recurrence free
142	6	3.02893	0.580437	9.67448	1.03928	NR	IgAN recurrence free
142	12	2.45021	0.574659	8.92799	0.977605	NR	IgAN recurrence free
143	0	1.99868	0.392513	18.4674	1.11529	NR	IgAN recurrence free
143	6	1.01062	0.345479	14.1053	1.01721	NR	IgAN recurrence free
143	12	1.49991	0.365148	16.7835	1.03367	NR	IgAN recurrence free
144	0	2.49286	0.461114	4.92467	0.935744	NR	IgAN recurrence free
144	6	1.74382	0.453669	5.35447	0.68091	NR	IgAN recurrence free
144	12	1.70662	0.471041	3.75915	0.714798	NR	IgAN recurrence free
145	0	3.4011	0.48345	4.55626	0.987704	NR	IgAN recurrence free
145	6	2.22745	0.519684	6.69118	0.886946	NR	IgAN recurrence free
145	12	2.27103	0.49437	6.18087	0.850347	NR	IgAN recurrence free
146	0	5.05299	0.455779	7.45207	0.551608	NR	IgAN recurrence free
146	6	3.51251	0.503265	5.57946	0.565312	NR	IgAN recurrence free
146	12	4.16566	0.488768	8.41982	0.864326	NR	IgAN recurrence free
147	0	2.25562	0.486937	7.73013	0.859645	NR	IgAN recurrence free
147	6	2.23098	0.460291	8.67565	0.871595	NR	IgAN recurrence free
147	12	2.12409	0.49757	9.75271	0.849237	NR	IgAN recurrence free
148	0	1.58802	0.434727	5.24139	0.814157	NR	IgAN recurrence free
148	6					NR	IgAN recurrence free
148	12					NR	IgAN recurrence free
149	0	1.65541	0.483158	9.9403	0.903367	NR	IgAN recurrence free
149	6	1.49639	0.430139	8.64282	0.925785	NR	IgAN recurrence free
149	12	1.57839	0.518219	6.48592	0.885153	NR	IgAN recurrence free
150	0	2.34034	0.429347	6.96014	1.06994	NR	IgAN recurrence free
150	6	1.98474	0.436792	6.40578	1.05277	NR	IgAN recurrence free
150	12	2.83747	0.41942	9.29322	1.06813	NR	IgAN recurrence free
151	0	1.29302	0.268516	15.5218	1.11073	NR	IgAN recurrence free
151	6	1.01851	0.301012	10.6062	1.01931	NR	IgAN recurrence free
151	12	1.40178	0.344326	7.95072	0.974824	NR	IgAN recurrence free
152	0	3.82075	0.477503	13.5618	1.2212	NR	IgAN recurrence free
152	6	2.81436	0.443	9.92201	1.03324	NR	IgAN recurrence free
152	12	2.75962	0.502208	9.10545	1.07672	NR	IgAN recurrence free
153	0	2.82405	0.524151	6.14879	0.782121	NR	IgAN recurrence free
153	6	2.35286	0.444238	5.63564	0.627594	NR	IgAN recurrence free
153	12	2.68713	0.510253	5.31633	0.700339	NR	IgAN recurrence free
154	0	2.84514	0.422999	8.06853	0.686989	NR	IgAN recurrence free
154	6	3.3581	0.462005	5.39108	0.693062	NR	IgAN recurrence free
154	12	3.66629	0.453337	6.06074	0.698455	NR	IgAN recurrence free
155	0	2.15093	0.47646	13.8175	1.0067	NR	IgAN recurrence free
155	6	1.25878	0.437597	8.32416	0.777617	NR	IgAN recurrence free
155	12	1.49611	0.41117	6.02117	0.627348	NR	IgAN recurrence free
156	0	1.2034	0.457927	10.526	0.60706	NR	with IgAN recurrence	measurements of patients who had a IgAN recurrence during follow-up
156	6	2.22671	0.392464	8.6382	0.825336	NR	with IgAN recurrence	measurements of patients who had a IgAN recurrence during follow-up
156	12	1.76131	0.401784	7.95614	0.766356	NR	with IgAN recurrence	measurements of patients who had a IgAN recurrence during follow-up
157	0	2.28991	0.577305	3.69222	0.681296	NR	IgAN recurrence free
157	6	2.16796	0.500676	3.75462	0.611458	NR	IgAN recurrence free
157	12	2.5519	0.545315	3.34227	0.565153	NR	IgAN recurrence free
158	0	4.11401	0.406226	6.39584	0.776593	NR	IgAN recurrence free
158	6	3.47028	0.370035	5.69776	0.866134	NR	IgAN recurrence free
158	12	3.43487	0.379637	6.23923	0.5664	NR	IgAN recurrence free
159	0	2.71116	0.464709	6.86157	0.674609	NR	IgAN recurrence free
159	6	0.876018	0.453644	7.0475	0.641843	NR	IgAN recurrence free
159	12	1.32148	0.449361	8.97487	0.733589	NR	IgAN recurrence free
160	0	1.71988	0.473351	7.14478	0.724725	NR	with IgAN recurrence	measurements of patients who had a IgAN recurrence during follow-up
160	6	1.46306	0.494337	5.06505	0.686195	R	with IgAN recurrence	measurements of patients who had a IgAN recurrence during follow-up
160	12	2.32354	0.463247	6.94109	0.940609	R	with IgAN recurrence	measurements of patients who had a IgAN recurrence during follow-up
161	0	2.8742	0.518798	9.03887	0.8024	NR	with IgAN recurrence	measurements of patients who had a IgAN recurrence during follow-up
161	6	2.26987	0.496016	7.85987	0.77527	R	with IgAN recurrence	measurements of patients who had a IgAN recurrence during follow-up

## Sheet: Legend
pat.id	Pseudo patient identifier
visit	Visit type (follow-up visit or at recurrence)
iga_total	Total IgA (mg/ml)
gd_iga1	Gd-IgA1 (OD)
igg_total	Total IgG (mg/ml)
iga_iggic	IgA-IgGIC (OD)
post.rec	R: sampling post recurrence, NR: sampling before recurrence or never recurrence
rec	Recurrence or not
legend.rec
